# Supplementary material for: Perivitelline Membrane‐Bound Sperm as a Source of Paternal Genomic DNA to Inform Breeding Male Marine Turtle Genetics and Demographics
Source: Ecol Evol. 2026 Feb 15;16(2):e73115. doi: 10.1002/ece3.73115 (PMC12907579; doi:10.1002/ece3.73115)
Supplement: Supplementary file 1 — Data S1: ece373115‐sup‐0001‐TablesS1‐S15.xlsx. [file ECE3-16-e73115-s001.xlsx]

## Sheet: Title Page
	Perivitelline membrane-bound sperm as a source of paternal genomic DNA to inform breeding male marine turtle genetics and demographics
	Brian M. Shamblin1
	Cheryl L. Sanchez2
	Sean M. Perry3
	Simona A. Ceriani2
	1Warnell School of Forestry and Natural Resources, University of Georgia, Athens, Georgia 30602, USA
	2Florida Fish and Wildlife Research Institute, Florida Fish and Wildlife Conservation Commission, St. Petersburg, Florida 33701, USA
	3Mississippi Aquarium, 2100 E. Beach Boulevard, Gulfport, Mississippi 39501, USA

## Sheet: Table S1
Table S1. Metadata for sampled loggerhead turtle (Cc) and green turtle (Cm) clutches deposited at Archie Carr National Wildlife Refuge, Melbourne Beach, Florida, USA in 2024.
Species	Nest ID	Lay date	Clutch size (italicized = counted the morning after deposition; non-italicized = estimated at inventory)	Live hatchlings sampled	Dead-in-nest hatchlings + late embryos sampled	Early-stage embryos sampled	Total offspring sampled	Total offspring geno	% Clutch size sampled	Hatching success (%)	Emergence success (%)	Inventory comments
Cc	27	2024-05-14	144	0	0	23	23	20	13.8889	42.6573	41.958
Cc	31	2024-05-15	156	0	0	15	15	12	7.69231	41.2903	41.2903
Cc	32	2024-05-15	95	0	0	7	7	7	7.36842	70.2128	70.2128
Cc	41	2024-05-17	125	0	0	7	7	7	5.6	19.3548	19.3548
Cc	45	2024-05-20	114	0	0	9	9	9	7.89474	31.8584	30.0885
Cc	46	2024-05-20	135	0	1	22	23	17	12.5926	20.8955	19.403
Cc	49	2024-05-20	64	0	1	8	9	9	14.0625	44.1558	44.1558
Cc	57	2024-05-21	121	0	1	13	14	7	11.5702	72.5	71.6667
Cc	62	2024-05-22	136	0	1	9	10	9	6.61765	60	52.5926
Cc	80	2024-06-10	98	0	0	15	15	15	15.3061	29.8969	26.8041
Cc	100	2024-06-12	88	0	1	13	14	14	15.9091	21.8391	21.8391
Cc	101	2024-06-12	137	0	1	9	10	6	4.37956	28.6765	27.9412
Cc	102	2024-06-13	113	0	2	9	11	11	9.73451	55.4545	55.4545
Cc	106	2024-06-13	125	0	1	19	20	20	16	37.9032	37.9032
Cc	117	2024-06-17	98	0	0	15	15	15	15.3061	24.7423	24.7423
Cc	119	2024-06-17	163	75	5	6	86	86	52.7607	53.0864	50
Cc	123	2024-06-17	101	0	9	2	11	10	9.90099	44	39
Cc	127	2024-06-18	83	0	0	11	11	10	12.0482	-	-	Mixed with another nest, could not inventory
Cc	137	2024-06-19	125	0	1	9	10	10	8	70.9677	68.5484
Cc	138	2024-06-19	131	0	0	12	12	9	6.87023	39.2308	36.9231
Cc	139	2024-06-19	35	0	0	11	11	11	31.4286	2.94118	2.94118
Cc	140	2024-06-19	109	93	0	0	93	93	85.3211	88.8889	87.037
Cc	142	2024-06-19	119	51	1	5	57	57	47.8992	47.4576	47.4576
Cc	143	2024-06-19	80	4	2	0	6	6	7.5	89.8734	89.8734
Cc	144	2024-06-19	97	81	0	0	81	81	83.5052	87.5	84.375
Cc	146	2024-06-20	108	44	0	6	50	50	46.2963	43.2692	42.3077
Cc	148	2024-06-20	151	0	2	18	20	19	12.5828	50	48.6667
Cm	208	2024-07-21	138	0	14	2	16	16	11.5942	4.37956	3.64964
Cm	213	2024-07-22	142	122	0	0	122	122	85.9155	90.7801	89.3617
Cm	214	2024-07-22	140	0	0	0	105	105	75	80.5755	79.1367
Cm	218	2024-07-23	139	78	0	0	78	78	56.1151	60.5839	60.5839
Cm	219	2024-07-23	61	17	0	0	17	17	27.8689	28.8136	28.8136
Cm	222	2024-07-23	161	134	0	0	134	134	83.2298	91.25	86.25
Cm	228	2024-07-24	127	101	0	0	101	101	79.5276	95.9677	94.3548
Cm	238	2024-07-26	132	111	0	0	111	111	84.0909	86.2595	84.7328
Cm	250	2024-07-28	114	113	0	0	113	113	99.1228	91.1504	89.3805
Cm	254	2024-07-28	111	101	0	0	101	101	90.991	97.2727	95.4545
Cm	256	2024-07-28	131	109	0	0	109	109	83.2061	85.3846	84.6154
Cm	261	2024-07-29	107	0	0	19	19	17	15.8879	54.717	54.717
Cm	264	2024-07-30	136	94	0	0	94	94	0.691176	72.5926	71.8519

## Sheet: Table S2
Table S2. Locus and multiplex reaction metadata for microsatellites used to characterize loggerhead turtle and green turtle samples.
Multiplex	Locus	Lab Locus ID	Repeat Unit	Forward primer sequence	Reverse primer sequence	Multiplex proportion	Study alleles	Size range	Locus/Primer reference(s)
Cc_MP1	CcP1G02	28C	tetra	GTTTAACAAAGTTAGCTCTGCCACTC	NED-AAACACATTTAACAAGGGAAACA	0.238095	16	91 - 159	Shamblin et al. 2007, Shamblin et al. 2021
Cc_MP1	CcP7C04	71E	tetra	6FAM-CCTAACCAACGGAGAAACA	GTTTGAGCTTGGACAGAAACTGTGTA	0.190476	14	212 - 264	Shamblin et al. 2007, Shamblin et al. 2021
Cc_MP1	CcP7B07	73C	tetra	VIC-ATGTAAATGTTCACGCGTACTG	GTTTCCTGGAACTCAAACTGTCCTA	0.214286	20	329 - 413	Shamblin et al. 2007, Shamblin et al. 2021
Cc_MP1	CcP7E11	74B	tetra	NED-TCAAGACAGACTGGAATTGAAA	GTTTAACAACCCTTGAATAGCAACA	0.261905	13	221 - 281	Shamblin et al. 2007, Shamblin et al. 2021
Cc_MP1	CcP8E07	84B	tetra	6FAM-GTATCATCAAGCACTGGGTTGT	GTTTAGAAAGAGGTGGGTGGTTATTT	0.0952381	15	117 - 183	Shamblin et al. 2007, Shamblin et al. 2021
Cc_MP2	CcP2H12	6A	tetra	NED-TCTTCAGGAGTTTTTGACTTG	GTTTCCACACCCCTGTTTCAGA	0.175885	13	276 - 360	Shamblin et al. 2007
Cc_MP2	CcP2G10	13D	tetra	GTTTGTGGTGGACTCTTCATTTCAA	6FAM-ATGCTTCATATATTGATCTGAGC	0.165929	19	244 - 300	Shamblin et al. 2007, Shamblin et al. 2021
Cc_MP2	CcP1H11	18B	tetra	VIC-CCTCTCCAATTTCCCTCAAA	GTTTCAGTGGTGTGCTTTACATTGTC	0.126106	15	285 - 343	Shamblin et al. 2007, Shamblin et al. 2021
Cc_MP2	CcP5F01	34B	tetra	PET-GGCAATCCAGGAATAATCAGTA	GTTTAGTTGTCTTTCTCCAGTGGTATCT	0.261062	25	192 - 250	Shamblin et al. 2007, Shamblin et al. 2021
Cc_MP2	CcP7G11	69B	tetra	VIC-AGAACATCAGCATTAACTGTGC	GTTTCTCTGTTAGGCAAGGAAGTCT	0.149336	11	162 - 200	Shamblin et al. 2007, Shamblin et al. 2021
Cc_MP2	CcP7C06	70B	tetra	GTTTGGAATGACTTTCACCCATAAAG	FAM-GAGCCAGCTCTGGAGATTAG	0.121681	12	113 - 159	Shamblin et al. 2009, Shamblin et al. 2021
Cc_MP3	CcP1F01	21B	tetra	6FAM-ATGTCAGCGTGTGTCTGTATTG	GTTTGGATGCATGTGCAACACTATT	0.179396	13	292 - 346	Shamblin et al. 2007, Shamblin et al. 2021
Cc_MP3	CcP1G03	24A	tetra	NED-GGAATGTGCAGAATGTATGT	GTTTAACGAGCATGTATCTAAAGTAA	0.280639	14	262 - 322	Shamblin et al. 2007
Cc_MP3	CcP1B03	25C	tetra	VIC-AATGGTCCCTTCTGACCTTAAT	GTTTGGAAGGAAATAGGAGTGTTTGA	0.250444	19	262 - 314	Shamblin et al. 2007, Shamblin et al. 2021
Cc_MP3	CcP5C08	30D	tetra	6FAM-TGCAAGTGGTAGAAGAATCAGA	GTTTCTGGGTTTTTACAAATTCAACTC	0.134991	13	193 - 253	Shamblin et al. 2007, Shamblin et al. 2021
Cc_MP3	CcP5H07	31C	tetra	GTTTGTGCAGTCTAGGTCTCCAGAAG	PET-GAGACTAAGCAGGTCATGGAA	0.154529	13	213 - 277	Shamblin et al. 2007, Shamblin et al. 2021
Cm_MP1	Cm58		di	FAM-GCCTGCAGTACACTCGGTATTTAT	CAATGAAAGTGACAGGATGTACC	0.08	6	123 - 147	FitzSimmons et al. 1995
Cm_MP1	Cm3		di	NED-AATACTACCATGAGATGGGATGTG	ATTCTTTTCTCCATAAACAAGGCC	0.05	11	154 - 200	FitzSimmons et al. 1995
Cm_MP1	CcP7B07	73A	tetra	GTTTATAATGTTGGTGAGCAATATAG	PET-GGAGTTAAACCAGGCACAGT	0.57	12	200 - 248	Shamblin et al. 2007
Cm_MP1	CcP1G02	28A	tetra	NED-AGGTGCCTAAACATTGATAGT	GTTTAGCTTTGTTGTGTTCCTTCC	0.12	12	239 - 283	Shamblin et al. 2007
Cm_MP1	CHMY01		tetra	GTTTAGAGCCAAATCCTGAGAGG	VIC-ACCAGATTCTCACAGAGCATTA	0.18	11	221 - 269	Shamblin et al. 2010
Cm_MP2a	Or2		di	VIC-GCTCCTGCATCACTATTTCCTGTT	GCTGCCCCCACACCCTCTG	0.05	19	147 - 197	Aggarwal et al. 2004
Cm_MP2a	Cc117		di	FAM-TCTTTAACGTATCTCCTGTAGCTC	GTTTCAGTAGTGTCAGTTCATTGTTTCA	0.8	12	230 - 252	FitzSimmons et al. 1995
Cm_MP2a	CHMY47		tetra	NED-GGATTTGTCTGAGCCTAATGA	GTTTAGCTTTGTTGTGTTCCTTCC	0.15	17	231 - 283	Shamblin et al. 2010
Cm_MP2b	Cc7		di	TGCATTGCTTGACCAATTAGTGAG	ACATGTATAGTTGAGGAGCAAGTG	0.05	16	164 - 224	FitzSimmons et al. 1998
Cm_MP2b	CcP2H12	6A	tetra	PET-TCTTCAGGAGTTTTTGACTTG	GTTTCCACACCCCTGTTTCAGA	0.45	30	304 - 394	Shamblin et al. 2007
Cm_MP2b	CHMY39		tetra	PET-TTCCACAGGGATACAAATCTT	GTTTTGGAGGAACTAATTGAGGCTA	0.15	17	146 -226	Shamblin et al. 2010
Cm_MP2b	CHMY02		tetra	VIC-GTGGTTCAGGAGCCAAATTA	GTTTCGAGCTGCAAATGTGATTTA	0.05	15	214 - 270	Shamblin et al. 2010
Cm_MP2b	Cm72		di	PET-CTATAAGGAGAAAGCGTTAAGACA	GTTTCCAAATTAGGATTACACAGCCA	0.3	27	236 - 310	FitzSimmons et al. 1995

## Sheet: Table S3
Table S3. Loggerhead turtle maternal genotypes generated from eggshells collected from clutches deposited at Archie Carr National Wildlie Refuge, Melbourne Beach, Florida, USA during the 2024 nesting season. Marker multiplex information is provided in Table S2.
Sample ID	13a	13b	18a	18b	21a	21b	25a	25b	28a	28b	30a	30b	31a	31b	34a	34b	69a	69b	70a	70b	71a	71b	73a	73b	74a	74b	84a	84b	24a	24b	6a	6b
Cc027mat	256	280	307	307	318	338	278	286	115	119	197	221	217	237	234	242	170	174	129	147	216	240	361	373	229	237	141	155	298	306	276	296
Cc031mat	278	300	307	319	300	346	262	298	111	139	221	233	217	249	192	214	178	180	117	137	240	240	369	377	241	249	159	167	290	306	300	328
Cc032mat	264	276	303	319	292	308	294	298	115	119	225	229	221	233	206	218	170	184	117	147	220	220	329	329	237	245	159	163	294	314	276	308
Cc041mat	258	276	301	319	308	322	294	302	91	115	193	221	233	249	226	244	178	178	137	137	216	232	329	365	245	261	141	163	286	290	296	316
Cc045mat	276	290	303	315	318	318	290	290	135	135	217	229	241	277	196	222	166	184	129	141	232	236	357	413	249	257	151	163	270	286	300	316
Cc046mat	260	264	307	327	296	318	290	310	91	119	225	233	241	245	218	218	174	188	113	137	240	256	361	381	233	253	167	171	270	298	308	316
Cc049mat	244	244	315	327	312	312	294	294	119	127	221	229	213	237	194	210	188	200	133	155	232	236	377	397	241	241	151	155	290	290	316	316
Cc057mat	254	264	289	301	308	330	262	290	99	143	229	233	237	251	192	216	180	184	117	141	216	236	329	369	249	281	145	159	294	314	304	308
Cc062mat	270	280	311	315	308	312	288	306	127	143	225	233	225	251	216	226	178	196	117	129	220	244	329	353	245	253	145	155	298	302	312	340
Cc080mat	276	296	289	301	300	312	298	302	91	103	197	221	213	233	214	224	170	170	137	137	240	252	329	381	241	265	159	167	270	302	276	308
Cc100mat	264	278	293	331	308	338	286	292	131	139	221	225	225	237	194	222	170	170	129	129	212	244	377	381	249	269	151	151	290	290	328	328
Cc101mat	266	276	293	303	292	326	262	290	91	139	197	237	213	241	196	202	184	184	137	137	228	244	357	381	237	237	163	163	262	270	296	304
Cc102mat	244	278	301	303	322	330	302	306	111	119	217	225	229	233	212	250	174	178	117	129	240	244	329	329	233	237	151	167	286	298	276	304
Cc106mat	248	270	307	315	312	318	290	294	123	131	209	221	217	229	202	212	174	178	117	147	216	244	377	385	241	249	137	155	278	306	324	336
Cc117mat	278	280	297	307	308	318	290	298	119	135	209	229	225	241	194	220	170	184	121	141	232	248	353	361	233	237	155	167	286	306	304	316
Cc119mat	258	270	301	311	308	334	294	296	91	123	209	213	217	245	212	234	170	178	129	137	232	244	389	389	245	257	159	167	274	282	304	308
Cc123mat	256	262	289	311	322	330	290	302	91	115	213	233	233	245	202	218	170	180	129	141	236	244	377	381	249	249	171	175	290	306	304	312
Cc127mat	260	270	323	331	326	330	290	302	99	123	233	237	229	241	192	200	184	184	133	141	220	240	361	373	249	253	155	163	278	290	304	324
Cc137mat	244	254	301	311	304	338	298	306	99	115	229	237	245	251	210	234	170	178	129	133	212	216	357	365	253	257	163	167	274	294	276	304
Cc138mat	260	290	307	311	300	308	290	300	119	147	225	233	213	237	198	226	180	188	117	141	216	224	329	353	241	265	155	159	270	298	304	336
Cc139mat	278	280	315	323	296	318	286	292	119	119	193	221	233	241	196	202	174	180	147	147	216	236	361	393	233	245	151	175	282	306	304	316
Cc140mat	258	266	289	301	300	300	290	300	99	123	213	229	213	225	198	202	162	170	125	125	232	240	373	381	253	257	141	145	270	302	276	276
Cc142mat	268	276	285	301	308	322	290	306	111	123	217	221	229	229	210	230	170	174	117	151	220	232	381	389	245	253	133	151	286	294	308	316
Cc143mat	256	290	301	307	312	312	290	306	115	143	197	213	233	249	200	206	184	192	141	151	220	256	349	381	249	253	159	171	310	314	320	340
Cc144mat	270	276	293	315	300	330	298	298	115	123	217	241	229	237	196	202	180	196	117	141	252	256	329	349	245	249	163	163	274	298	276	304
Cc146mat	270	290	289	297	304	308	290	290	107	127	213	229	237	237	196	218	174	188	117	121	240	252	329	389	241	249	159	167	270	306	304	320
Cc148mat	270	280	289	315	308	318	290	298	123	135	217	237	229	241	210	234	192	192	117	129	232	240	329	369	253	257	155	167	290	306	320	328

## Sheet: Table S4
Table S4. Green turtle maternal genotypes generated from eggshells collected from clutches deposited at Archie Carr National Wildlie Reuge, Melbourne Beach, Florida, USA during the 2024 nesting season. Marker multiplex information is provided in Table S2.
Sample ID	28a	28b	6a	6b	73a	73b	CHMY01a	CHMY01b	CHMY02a	CHMY02b	CHMY39a	CHMY39b	CHMY47a	CHMY47b	Cc117a	Cc117b	Cc7a	Cc7b	Cm3a	Cm3b	Cm58a	Cm58b	Cm72a	Cm72b	Or2a	Or2b
Cm208mat	251	279	348	364	220	224	241	245	222	234	162	174	243	247	240	250	180	188	162	168	133	147	236	282	173	177
Cm213mat	239	239	334	374	220	220	237	245	218	258	162	182	247	255	234	238	184	196	166	168	123	135	286	290	175	175
Cm214mat	243	247	344	358	228	240	241	249	258	266	146	190	259	271	250	252	180	196	160	168	129	129	236	236	175	177
Cm218mat	251	251	332	344	220	220	245	257	226	226	186	202	247	259	244	252	184	204	160	168	129	129	246	272	165	175
Cm219mat	251	279	352	370	212	240	249	249	226	230	162	182	243	273	244	248	182	190	162	168	129	135	236	246	153	157
Cm222mat	247	283	344	346	216	228	245	261	214	246	162	170	243	247	238	244	182	188	160	166	123	147	260	272	163	177
Cm228mat	239	243	326	378	216	220	241	249	250	254	174	186	251	277	244	250	184	188	168	170	129	129	236	236	157	161
Cm238mat	239	243	320	360	232	244	249	261	234	254	162	170	263	271	242	252	196	196	160	168	129	133	236	236	157	157
Cm250mat	247	283	344	352	224	244	237	245	238	238	162	170	247	259	238	252	182	204	162	194	129	129	246	270	185	191
Cm254mat	239	243	320	362	220	228	241	245	234	246	170	190	251	251	252	252	184	188	154	168	123	129	236	246	163	177
Cm256mat	251	251	330	336	232	244	233	249	218	238	162	162	251	251	244	250	184	196	166	168	129	129	246	246	153	157
Cm261mat	251	271	334	348	212	236	245	245	222	262	170	194	263	267	234	248	180	190	168	168	129	135	240	240	153	175
Cm264mat	247	251	336	368	212	244	221	237	230	242	182	182	247	257	250	252	186	196	166	168	135	135	240	244	153	177

## Sheet: Table S5
Table S5. Loggerhead turtle and green turtle microsatellite alleles detected in perivitelline membrane (PVM) DNA extracts and paternal alleles inferred from offspring genotypes. Species: Cc, loggerhead turtle; Cm, green turtle. Peak relative fluourescence units (RFU) provide relative signal strength for paternal and any maternal alleles present. Paternal copy number as inferred via paternal recon…
Species	Sample	Locus	Allele	PVM RFU	Pat copies	M:F Shared	MatContam	Notes
Cc	027PVM	13	262	16733	2	0	0
Cc	027PVM	13	276	7289	1	0	0
Cc	027PVM	13	286	1154	1?	0	0	Allele not present in 2 offspring genotyped, but presumed contributed from secondary site (COLONY-inferred genotype 262/262)
Cc	027PVM	18	303	1731	1	0	0
Cc	027PVM	18	311	1104	1	0	0
Cc	027PVM	18	331	4651	1	0	0
Cc	027PVM	18	335	4526	1	0	0
Cc	027PVM	21	318	1208	2	1	0
Cc	027PVM	21	330	5730	2	0	0
Cc	027PVM	25	286	1419	2	1	0
Cc	027PVM	25	290	6034	1	0	0
Cc	027PVM	25	304	304	1	0	0
Cc	027PVM	28	115	1362	1	1	0
Cc	027PVM	28	119	787	0	0	1
Cc	027PVM	28	123	3770	1	0	0
Cc	027PVM	28	135	523	1?	0	0	Allele not present in 2 offspring genotyped, but presumed contributed from secondary site (COLONY-inferred genotype 115/115)
Cc	027PVM	28	147	1223	1	0	0
Cc	027PVM	30	197	15512	1	1	0
Cc	027PVM	30	209	11249	1	0	0
Cc	027PVM	30	217	3120	1	0	0
Cc	027PVM	30	225	2240	1	0	0
Cc	027PVM	31	237	2159	1	1	0
Cc	027PVM	31	245	710	2	0	0
Cc	027PVM	31	249	1397	1	0	0
Cc	027PVM	34	200	706	1	0	0
Cc	027PVM	34	206	364	1	0	0
Cc	027PVM	34	214	2339	1	0	0
Cc	027PVM	34	220	994	1	0	0
Cc	027PVM	69	170	24804	1	1	0
Cc	027PVM	69	174	1674	0	0	1
Cc	027PVM	69	180	2830	1?	0	0	Allele not present in 2 offspring genotyped, but presumed contributed from secondary site (COLONY-inferred genotype 188/188)
Cc	027PVM	69	188	2023	1	0	0
Cc	027PVM	69	196	8381	1	0	0
Cc	027PVM	70	129	23325	2	1	0
Cc	027PVM	70	151	2628	1	0	0
Cc	027PVM	70	155	2205	1	0	0
Cc	027PVM	71	220	14159	1	0	0
Cc	027PVM	71	244	2049	2	0	0
Cc	027PVM	71	248	4026	1	0	0
Cc	027PVM	73	329	4530	1	0	0
Cc	027PVM	73	361	6523	1	1	0
Cc	027PVM	73	377	601	1	0	0
Cc	027PVM	73	405	939	1	0	0
Cc	027PVM	74	241	13152	2	0	0
Cc	027PVM	74	245	2779	1	0	0
Cc	027PVM	74	261	4674	1	0	0
Cc	027PVM	84	141	12289	1	1	0
Cc	027PVM	84	159	7699	1	0	0
Cc	027PVM	84	163	1815	1	0	0
Cc	027PVM	84	167	1946	1?	0	0	Allele not present in 2 offspring genotyped, but presumed contributed from secondary site (COLONY-inferred genotype 163/163)
Cc	027PVM	BS24	286	3070	3	0	0
Cc	027PVM	BS24	302	1230	1	0	0
Cc	027PVM	BS6	304	7125	1	0	0
Cc	027PVM	BS6	312	2148	1	0	0
Cc	027PVM	BS6	316	3799	1	0	0
Cc	027PVM	BS6	328	328	1?	0	0	Allele not present in 2 offspring genotyped, but presumed contributed from secondary site (COLONY-inferred genotype 312/312)
Cc	031PVM	13	276	2773	1	0	0
Cc	031PVM	13	278	3179	0	0	1
Cc	031PVM	13	292	3492	1	0	0
Cc	031PVM	18	289	6770	2	0	0
Cc	031PVM	18	307	1731	0	1	0
Cc	031PVM	21	300	2839	1	1	0
Cc	031PVM	21	318	1256	1	0	0
Cc	031PVM	25	262	12725	0	1	1
Cc	031PVM	25	290	3216	1	1	0
Cc	031PVM	25	298	1000	1	0	0
Cc	031PVM	28	131	4108	1	0	0
Cc	031PVM	28	139	3102	1	1	0
Cc	031PVM	30	197	13807	1	0	0
Cc	031PVM	30	221	2747	0	0	1
Cc	031PVM	30	225	1788	1	0	0
Cc	031PVM	31	217	1656	0	0	1	Maternal leakage, was initially considered a true shared allele for PVM paternal genotype calling
Cc	031PVM	31	241	1719	2	0	0
Cc	031PVM	34	192	1239	1	1	0	This was a true shared allele, was initially considered maternal leakage for PVM paternal genotype calling
Cc	031PVM	34	200	3052	1	0	0
Cc	031PVM	34	214	961	0	0	1
Cc	031PVM	69	180	1676	0	0	1
Cc	031PVM	69	188	4692	2	0	0
Cc	031PVM	70	117	15347	0	0	1
Cc	031PVM	70	129	11700	1	0	0
Cc	031PVM	70	141	20091	1	0	0
Cc	031PVM	71	216	5871	1	0	0
Cc	031PVM	71	240	1898	0	0	1
Cc	031PVM	71	244	2923	1	0	0
Cc	031PVM	73	357	5706	1	0	0
Cc	031PVM	73	361	1983	1	0	0
Cc	031PVM	73	377	1773	0	0	1
Cc	031PVM	74	241	10222	1	1	0
Cc	031PVM	74	253	1395	1	0	0
Cc	031PVM	84	155	4321	1	0	0
Cc	031PVM	84	163	6353	1	0	0
Cc	031PVM	84	167	2596	0	0	1
Cc	031PVM	BS24	290	8621	0	0	1
Cc	031PVM	BS24	302	13195	2	0	0
Cc	031PVM	BS24	306	4820	0	0	1
Cc	031PVM	BS6	300	1378	1	1	0	This was a true shared allele, was initially considered maternal leakage for PVM paternal genotype calling
Cc	031PVM	BS6	308	2743	1	0	0
Cc	031PVM	BS6	328	696	0	0	1
Cc	032PVM	13	244	29087	1	0	0
Cc	032PVM	13	262	ND	1	0	0	COLONY inferred allele for secondary sire, not present in PVM
Cc	032PVM	13	264	2363	0	0	1
Cc	032PVM	13	276	12306	1	1	1
Cc	032PVM	13	280	ND	1	0	0	COLONY inferred allele for secondary sire, not present in PVM
Cc	032PVM	18	303	3260	0	0	1
Cc	032PVM	18	307	17012	1	0	0
Cc	032PVM	18	315	12104	1	0	0
Cc	032PVM	18	319	319	1	1	1
Cc	032PVM	18	335	ND	1	0	0	COLONY inferred allele for secondary sire, not present in PVM
Cc	032PVM	21	292	2587	1	1	1	True shared allele between parents, but likely mostly of maternal origin in this case
Cc	032PVM	21	296	9393	1	0	0
Cc	032PVM	21	308	8167	1	1	1	True shared allele between parents, but likely mostly of maternal origin in this case
Cc	032PVM	21	312	ND	1	0	0	COLONY inferred allele for secondary sire, not present in PVM
Cc	032PVM	25	286	9933	1	0	0
Cc	032PVM	25	290	9414	1	0	0
Cc	032PVM	25	294	1048	0	0	1
Cc	032PVM	25	298	599	0	0	1
Cc	032PVM	25	302	ND	1	0	0	COLONY inferred allele for secondary sire, not present in PVM
Cc	032PVM	28	111	ND	1	0	0	COLONY inferred allele for secondary sire, not present in PVM
Cc	032PVM	28	115	1898	0	0	1
Cc	032PVM	28	119	1420	0	0	1
Cc	032PVM	28	123	5175	1	0	0
Cc	032PVM	28	127	3849	1	0	0
Cc	032PVM	30	209	ND	1	0	0	COLONY inferred allele for secondary sire, not present in PVM
Cc	032PVM	30	225	14137	1	1	1
Cc	032PVM	30	229	2371	0	0	1
Cc	032PVM	30	253	6121	1	0	0
Cc	032PVM	31	221	770	0	0	1
Cc	032PVM	31	225	ND	1	0	0	COLONY inferred allele for secondary sire, not present in PVM
Cc	032PVM	31	229	4024	1	0	0
Cc	032PVM	31	233	771	0	0	1
Cc	032PVM	31	241	3185	1	0	0
Cc	032PVM	34	206	1376	0	0	1
Cc	032PVM	34	210	5133	1	0	0
Cc	032PVM	34	218	413	0	0	1
Cc	032PVM	34	230	ND	1	0	0	COLONY inferred allele for secondary sire, not present in PVM
Cc	032PVM	34	234	2001	1	0	0
Cc	032PVM	69	162	ND	1	0	0	COLONY inferred allele for secondary sire, not present in PVM
Cc	032PVM	69	170	32178	1	1	0
Cc	032PVM	69	178	23048	1	0	0
Cc	032PVM	69	184	4254	0	0	1
Cc	032PVM	70	117	6467	0	0	1
Cc	032PVM	70	129	17001	1	0	0
Cc	032PVM	70	133	15264	1?	0	0	Allele not present in 5 genotyped offspring for primary sire, but presumed paternal (COLONY inferred genotype 129/129)
Cc	032PVM	70	137	ND	1	0	0	COLONY inferred allele for secondary sire, not present in PVM
Cc	032PVM	70	147	2452	0	0	1
Cc	032PVM	70	151	ND	1	0	0	COLONY inferred allele for secondary sire, not present in PVM
Cc	032PVM	71	220	7120	0	0	1
Cc	032PVM	71	232	ND	1	0	0
Cc	032PVM	71	240	8347	1	0	0
Cc	032PVM	71	244	5122	1	0	0
Cc	032PVM	73	329	8531	2	1	0
Cc	032PVM	73	361	6107	1	0	0
Cc	032PVM	73	397	1970	1	0	0
Cc	032PVM	74	237	1306	0	0	1
Cc	032PVM	74	241	ND	1	0	0	COLONY inferred allele for secondary sire, not present in PVM
Cc	032PVM	74	245	2530	0	0	1
Cc	032PVM	74	257	10337	1	0	0
Cc	032PVM	74	261	8378	1	0	0
Cc	032PVM	84	133	19023	1	0	0
Cc	032PVM	84	145	ND	1	0	0
Cc	032PVM	84	159	12256	1	1	0
Cc	032PVM	84	163	1637	0	0	1
Cc	032PVM	84	179	ND	1	0	0
Cc	032PVM	BS24	274	2668	1	0	0
Cc	032PVM	BS24	290	1685	1	0	0
Cc	032PVM	BS6	276	4043	0	0	1
Cc	032PVM	BS6	296	11123	1	0	0
Cc	032PVM	BS6	308	9013	1	1	0
Cc	041PVM	13	258	24235	0	0	1
Cc	041PVM	13	270	12959	4	0	0
Cc	041PVM	18	289	26864	1	0	0
Cc	041PVM	18	301	18893	0	0	1
Cc	041PVM	18	311	ND	1	0	0	Secondary sire allele not detected
Cc	041PVM	18	327	ND	1	0	0	Primary sire allele not detected
Cc	041PVM	21	304	10561	1	0	0
Cc	041PVM	21	322	8238	1	0	1
Cc	041PVM	25	290	ND	1	0	0	Primary/secondary sire allele not detected
Cc	041PVM	25	294	24172	1	1	0
Cc	041PVM	28	115	6290	0	0	1
Cc	041PVM	28	123	5213	1	0	0
Cc	041PVM	28	127	ND	1	0	0	Secondary sire allele not detected
Cc	041PVM	30	193	617	0	0	1
Cc	041PVM	30	209	527	1	0	0
Cc	041PVM	30	217	ND	1	0	0	Secondary sire allele not detected
Cc	041PVM	30	221	16925	0	0	1
Cc	041PVM	30	225	13472	1	0	0
Cc	041PVM	31	221	ND	1	0	0	Secondary sire allele not detected
Cc	041PVM	31	225	4299	1	0	0
Cc	041PVM	31	229	ND	1	0	0	Secondary sire allele not detected
Cc	041PVM	31	233	4411	1	1	0
Cc	041PVM	34	208	ND	1	0	0	Secondary sire allele not detected
Cc	041PVM	34	214	ND	1	0	0	Secondary sire allele not detected
Cc	041PVM	34	218	ND	1	0	0	Primary sire allele not detected
Cc	041PVM	34	226	7903	1	1	0
Cc	041PVM	69	162	17205	1	1	0
Cc	041PVM	69	170	ND	2	0	0	Secondary sire allele not detected
Cc	041PVM	69	178	8311	0	0	1
Cc	041PVM	69	188	ND	1	0	0	Primary sire allele not detected
Cc	041PVM	70	137	15453	0	0	1
Cc	041PVM	70	141	17864	3	0	0
Cc	041PVM	70	151	754	1	0	0
Cc	041PVM	71	216	32540	0	0	1
Cc	041PVM	71	220	ND	1	0	0	Secondary sire allele not detected
Cc	041PVM	71	240	ND	1	0	0	Secondary sire allele not detected
Cc	041PVM	71	244	8824	1	0	0
Cc	041PVM	73	329	4509	2	1	0
Cc	041PVM	73	337	ND	1	0	0	Secondary sire allele not detected
Cc	041PVM	73	373	ND	1	0	0	Primary sire allele not detected
Cc	041PVM	74	261	16840	2	1	0
Cc	041PVM	84	163	18182	0	0	1
Cc	041PVM	84	167	14153	2	0	0
Cc	041PVM	BS24	274	ND	1	0	0	Primary sire allele not detected
Cc	041PVM	BS24	282	7109	2	0	0
Cc	041PVM	BS24	286	4980	0	0	1
Cc	041PVM	BS6	304	ND	1	0	0	Secondary sire allele not detected
Cc	041PVM	BS6	316	14292	1	1	0
Cc	041PVM	BS6	320	10181	1?	0	0	Allele not present in 5 offspring genotyped for primary sire, but presumed contributed by primary sire (COLONY inferred genotype: 316/316; maternal genotype: 296/316)
Cc	045PVM	13	280	8372	2	0	0
Cc	045PVM	13	290	729	0	0	1
Cc	045PVM	18	293	2513	1	0	0
Cc	045PVM	18	303	338	0	0	1
Cc	045PVM	18	319	738	1	0	0
Cc	045PVM	21	296	4373	1	0	0
Cc	045PVM	21	318	2149	1	1	0
Cc	045PVM	25	290	4608	1	1	0
Cc	045PVM	25	294	5984	1	0	0
Cc	045PVM	28	107	3759	2	0	0
Cc	045PVM	30	193	13840	1	0	0
Cc	045PVM	30	217	2853	0	0	1
Cc	045PVM	30	225	7992	1	0	0
Cc	045PVM	30	229	2843	0	0	1
Cc	045PVM	31	221	826	1	0	0
Cc	045PVM	31	237	174	1	0	0
Cc	045PVM	34	202	356	1	0	0
Cc	045PVM	34	212	1976	1	0	0
Cc	045PVM	69	184	457	1	1	0
Cc	045PVM	69	192	225	1	0	0
Cc	045PVM	70	117	13648	1	0	0
Cc	045PVM	70	147	1781	1	0	0
Cc	045PVM	71	216	17488	1	0	0
Cc	045PVM	71	232	1373	0	0	1
Cc	045PVM	71	236	654	0	0	1
Cc	045PVM	71	244	3066	1	0	0
Cc	045PVM	73	337	9879	1	0	0
Cc	045PVM	73	353	8308	1	0	0
Cc	045PVM	74	253	5021	1	0	0
Cc	045PVM	74	265	3384	1	0	0
Cc	045PVM	84	133	6179	1	0	0
Cc	045PVM	84	145	3920	1	0	0
Cc	045PVM	BS24	270	2620	0	0	1
Cc	045PVM	BS24	282	4617	1	0	0
Cc	045PVM	BS24	290	1139	1	0	0
Cc	045PVM	BS6	276	27199	1	0	0
Cc	045PVM	BS6	324	3186	1	0	0
Cc	046PVM	13	244	18218	1	0	0
Cc	046PVM	13	266	11561	1	0	0
Cc	046PVM	18	311	5013	1	0	0
Cc	046PVM	18	315	2475	1	0	0
Cc	046PVM	21	304	3110	1	0	0
Cc	046PVM	21	308	2138	1	0	0
Cc	046PVM	25	290	2306	1	1	0
Cc	046PVM	25	298	1059	1	0	0
Cc	046PVM	28	107	10330	1	0	0
Cc	046PVM	28	127	2919	1	0	0
Cc	046PVM	30	213	8175	1	0	0
Cc	046PVM	30	233	7473	1	1	0
Cc	046PVM	31	221	4950	1	0	0
Cc	046PVM	31	237	3492	1	0	0
Cc	046PVM	34	200	3115	1	0	0
Cc	046PVM	34	222	1184	1	0	0
Cc	046PVM	69	170	591	1	0	0
Cc	046PVM	69	174	1253	1	1	0
Cc	046PVM	70	129	22713	1	0	0
Cc	046PVM	70	137	9480	1	1	0
Cc	046PVM	71	216	31831	1	0	0
Cc	046PVM	71	252	7979	1	1	0
Cc	046PVM	73	329	14200	1	0	0
Cc	046PVM	73	389	1442	1	0	0
Cc	046PVM	74	245	7288	1	0	0
Cc	046PVM	74	257	3479	1	0	0
Cc	046PVM	84	145	18080	1	0	0
Cc	046PVM	84	155	17713	1	0	0
Cc	046PVM	BS24	270	16749	1	1	0
Cc	046PVM	BS24	310	8071	1	0	0
Cc	046PVM	BS6	276	12192	1	0	0
Cc	046PVM	BS6	304	7501	1	0	0
Cc	049PVM	13	244	336	0	0	1
Cc	049PVM	13	270	6319	1	0	0
Cc	049PVM	13	276	10205	1	0	0
Cc	049PVM	13	278	7114	1	0	0
Cc	049PVM	13	280	3612	1?	0	0	Allele not present in the 3 genotyped offspring from secondary sire, but presumed paternal (COLONY inferred genotype 270/270)
Cc	049PVM	18	307	3608	1	0	0
Cc	049PVM	18	315	3990	1	1	0
Cc	049PVM	18	319	10478	2	0	0
Cc	049PVM	21	296	10516	1	0	0
Cc	049PVM	21	318	3861	1	0	0
Cc	049PVM	21	322	2906	1	0	0
Cc	049PVM	21	334	3690	1	0	0
Cc	049PVM	25	298	8360	1	0	0
Cc	049PVM	25	302	9816	2	0	0
Cc	049PVM	25	310	1696	1	0	0
Cc	049PVM	28	111	2763	1	0	0
Cc	049PVM	28	119	2660	1	1	0
Cc	049PVM	28	127	1955	1	1	0
Cc	049PVM	28	131	712	1	0	0
Cc	049PVM	30	197	11080	1	0	0
Cc	049PVM	30	221	5247	1	1	0
Cc	049PVM	30	229	1558	0	0	1
Cc	049PVM	30	233	9443	1	0	0
Cc	049PVM	30	237	6949	1	0	0
Cc	049PVM	31	221	2583	1	0	0
Cc	049PVM	31	233	1408	2	0	0
Cc	049PVM	31	237	1040	0	0	1
Cc	049PVM	31	249	1253	1	0	0
Cc	049PVM	34	194	255	1	1	0
Cc	049PVM	34	198	4237	1	0	0
Cc	049PVM	34	202	3423	1	0	0
Cc	049PVM	34	210	389	0	0	1
Cc	049PVM	34	222	933	1	0	0
Cc	049PVM	69	166	4109	1	0	0
Cc	049PVM	69	180	2502	2	0	0
Cc	049PVM	69	188	1565	1	1	0
Cc	049PVM	70	133	7284	1	1	0
Cc	049PVM	70	147	13783	2	0	0
Cc	049PVM	70	159	4952	1	0	0
Cc	049PVM	71	232	6583	1	1	0
Cc	049PVM	71	240	7772	1	0	0
Cc	049PVM	71	252	2905	1	0	0	Allele not present in genotyped offspring, but presumably contributed by secondary sire (COLONY inferred genotype 232/232)
Cc	049PVM	71	260	3233	1	0	0
Cc	049PVM	73	329	20622	1	0	0
Cc	049PVM	73	361	3893	1	0	0
Cc	049PVM	73	369	3855	1	0	0	Allele not present in genotyped offspring, but presumably contributed by secondary sire (COLONY inferred genotype 361/361)
Cc	049PVM	73	385	3749	1	0	0
Cc	049PVM	74	233	6837	1	0	0
Cc	049PVM	74	245	4647	1	0	0
Cc	049PVM	74	261	13268	2	0	0
Cc	049PVM	84	129	15427	1	0	0
Cc	049PVM	84	159	4486	1	0	0
Cc	049PVM	84	167	4589	1	0	0
Cc	049PVM	84	171	6616	1	0	0
Cc	049PVM	BS24	290	5242	2	1	0
Cc	049PVM	BS24	294	1544	1	0	0
Cc	049PVM	BS24	306	1419	1	0	0
Cc	049PVM	BS6	304	12646	2	0	0
Cc	049PVM	BS6	312	7216	1	0	0
Cc	049PVM	BS6	316	3870	1	1	0
Cc	057PVM	13	244	12850	2	0	0
Cc	057PVM	13	270	4539	1?	0	0	Allele not present in genotyped offspring, but presumably contributed by secondary sire (COLONY inferred genotype 286/286)
Cc	057PVM	13	286	1777	1	0	0
Cc	057PVM	18	289	5677	1?	1	0	Allele not present in genotyped offspring, but presumably contributed by secondary sire (COLONY inferred genotype 331/331)
Cc	057PVM	18	303	2110	1	0	0
Cc	057PVM	18	319	1666	1	0	0
Cc	057PVM	18	331	1973	1	0	0
Cc	057PVM	21	296	8079	2	0	0
Cc	057PVM	21	318	3178	1	0	0
Cc	057PVM	21	326	2278	1?	0	0	Allele not present in genotyped offspring, but presumably contributed by secondary sire (COLONY inferred genotype 318/318)
Cc	057PVM	25	290	2223	2	1	0
Cc	057PVM	25	294	1078	1	0	0
Cc	057PVM	25	300	789	1	0	0
Cc	057PVM	28	103	3104	1	0	0
Cc	057PVM	28	111	1990	1	0	0
Cc	057PVM	28	135	728	1	0	0
Cc	057PVM	28	139	512	1	0	0
Cc	057PVM	30	197	5091	1	0	0
Cc	057PVM	30	205	7068	1	0	0
Cc	057PVM	30	209	5618	1	0	0
Cc	057PVM	30	233	3292	1	1	0
Cc	057PVM	31	221	3053	1	0	0
Cc	057PVM	31	237	2533	1	0	0
Cc	057PVM	31	241	2303	1	0	0
Cc	057PVM	31	251	1801	1	1	0
Cc	057PVM	34	200	1724	1	0	0
Cc	057PVM	34	202	3425	2	0	0
Cc	057PVM	34	214	864	1	0	0
Cc	057PVM	69	170	1820	2	0	0
Cc	057PVM	69	184	1042	1	0	0
Cc	057PVM	69	196	714	1	0	0
Cc	057PVM	70	121	13128	1	0	0
Cc	057PVM	70	125	10606	1	0	0
Cc	057PVM	70	129	10787	1?	0	0	Allele not present in genotyped offspring, but presumably contributed by secondary sire (COLONY inferred genotype 121/121)
Cc	057PVM	70	141	3761	1	1	0
Cc	057PVM	71	232	8588	1	0	0
Cc	057PVM	71	236	12248	1	1	0
Cc	057PVM	71	240	6491	1	0	0
Cc	057PVM	71	264	2975	1	0	0
Cc	057PVM	73	329	7748	1	1	0
Cc	057PVM	73	337	8862	1	0	0
Cc	057PVM	73	373	2446	1?	0	0	Allele not present in genotyped offspring, but presumably contributed by the secondary sire. Potential null allele for embryo 334, failed for embryo 338
Cc	057PVM	73	377	1498	1?	0	0	Allele not present in genotyped offspring, but presumably contributed by the secondary sire. Potential null allele for embryo 334, failed for embryo 338
Cc	057PVM	74	237	6453	1?	0	0	Allele not present in genotyped offspring, but presumably contributed by the primary sire (COLONY inferred genotype 249/249)
Cc	057PVM	74	245	6078	1?	0	0	Allele not present in genotyped offspring, but presumably contributed by one of the sires (COLONY inferred genotype for both 249/249)
Cc	057PVM	74	249	10932	2	1	0
Cc	057PVM	84	151	19544	2	0	0
Cc	057PVM	84	159	10729	1	1	0
Cc	057PVM	84	163	9210	1	0	0
Cc	057PVM	BS24	274	7802	1	0	0
Cc	057PVM	BS24	282	8417	1?	0	0	Allele not present in genotyped offspring, but presumably contributed by secondary sire (COLONY inferred genotype 306/306)
Cc	057PVM	BS24	302	5171	1	0	0
Cc	057PVM	BS24	306	4251	1	0	0
Cc	057PVM	BS6	276	8585	1?	0	0	Allele not present in genotyped offspring, but presumably contributed by secondary sire (COLONY inferred genotype 304/304)
Cc	057PVM	BS6	304	3362	1	1	0
Cc	057PVM	BS6	312	4466	1	0	0
Cc	057PVM	BS6	316	3414	1	0	0
Cc	062PVM	13	244	13121	1	0	0
Cc	062PVM	13	268	7014	1	0	0
Cc	062PVM	13	270	613	0	0	1
Cc	062PVM	13	280	632	0	0	1
Cc	062PVM	18	303	6722	1	0	0
Cc	062PVM	18	311	1210	0	0	1
Cc	062PVM	18	315	1055	0	0	1
Cc	062PVM	18	323	4060	1	0	0
Cc	062PVM	21	308	1429	0	0	1
Cc	062PVM	21	312	4989	1	1	0
Cc	062PVM	21	322	3601	1	0	0
Cc	062PVM	25	262	4899	1	0	0
Cc	062PVM	25	290	1621	1	0	0
Cc	062PVM	28	115	2853	1	0	0
Cc	062PVM	28	127	2084	1	0	0
Cc	062PVM	30	225	5812	1	1	0
Cc	062PVM	30	233	4608	1	1	0
Cc	062PVM	31	225	469	0	0	1
Cc	062PVM	31	233	2745	1	0	0
Cc	062PVM	31	237	2279	1	0	0
Cc	062PVM	31	251	420	0	0	1
Cc	062PVM	34	196	3722	1	0	0
Cc	062PVM	34	216	386	0	0	1
Cc	062PVM	34	226	219	0	0	1
Cc	062PVM	34	248	1126	1	0	0
Cc	062PVM	69	170	3320	1	0	0
Cc	062PVM	69	174	2726	1	0	0
Cc	062PVM	69	178	358	0	0	1
Cc	062PVM	69	196	159	0	0	1
Cc	062PVM	70	117	23819	1	1	0
Cc	062PVM	70	129	2242	0	0	1
Cc	062PVM	70	137	12884	1	0	0
Cc	062PVM	71	216	16485	1	0	0
Cc	062PVM	71	220	15072	1	1	0
Cc	062PVM	71	244	787	0	0	1
Cc	062PVM	73	329	746	0	0	1
Cc	062PVM	73	337	5546	1	0	0
Cc	062PVM	73	353	572	0	0	1
Cc	062PVM	73	385	1993	1	0	0
Cc	062PVM	74	233	7815	1	0	0
Cc	062PVM	74	237	6218	1	0	0
Cc	062PVM	74	245	916	0	0	1
Cc	062PVM	74	253	671	0	0	1
Cc	062PVM	84	141	14967	1	0	0
Cc	062PVM	84	145	3362	0	0	1
Cc	062PVM	84	155	15589	1	1	0
Cc	062PVM	BS24	290	7147	1	0	0
Cc	062PVM	BS24	298	1434	0	0	1
Cc	062PVM	BS24	302	1464	0	0	1
Cc	062PVM	BS24	306	4192	1	0	0
Cc	062PVM	BS6	304	9562	1	0	0
Cc	062PVM	BS6	312	3341	0	0	1
Cc	062PVM	BS6	316	5630	1	0	0
Cc	062PVM	BS6	340	382	0	0	1
Cc	080PVM	13	270	12969	1
Cc	080PVM	13	276	12524	1	1	0
Cc	080PVM	13	296	620	0	0	0
Cc	080PVM	18	289	21113	1	1	0
Cc	080PVM	18	301	973	0	0	0
Cc	080PVM	18	311	5758	1	0	0
Cc	080PVM	21	300	11234	1	1	0
Cc	080PVM	21	312	350	0	0	1
Cc	080PVM	21	326	4382	1	0	0
Cc	080PVM	25	290	10707	1	0	0
Cc	080PVM	25	298	370	0	0	1
Cc	080PVM	25	302	1161	0	0	1
Cc	080PVM	25	306	5419	1	0	0
Cc	080PVM	28	91	1160	0	0	1
Cc	080PVM	28	103	1540	0	0	1
Cc	080PVM	28	115	5165	1	0	0
Cc	080PVM	28	123	3515	1	0	0
Cc	080PVM	30	197	3427	0	0	1
Cc	080PVM	30	205	19609	1	0	0
Cc	080PVM	30	221	1738	0	0	1
Cc	080PVM	30	225	10250	1	0	0
Cc	080PVM	31	213	509	0	0	1
Cc	080PVM	31	233	3298	1	1	0
Cc	080PVM	31	249	2455	1	0	0
Cc	080PVM	34	192	5886	1	0	0
Cc	080PVM	34	208	4485	1	0	0
Cc	080PVM	69	170	25528	1	0	0
Cc	080PVM	69	188	18337	1	0	0
Cc	080PVM	70	137	22281	1	1	0
Cc	080PVM	70	141	18768	1	0	0
Cc	080PVM	71	220	13041	1	0	0
Cc	080PVM	71	232	7755	1	0	0
Cc	080PVM	73	329	1102	0	0	1
Cc	080PVM	73	353	11470	2	0	0
Cc	080PVM	74	241	13021	1	1	0
Cc	080PVM	74	245	10021	1	0	0
Cc	080PVM	74	265	622	0	0	1
Cc	080PVM	84	159	11097	1	0	0
Cc	080PVM	84	163	7732	1	0	0
Cc	080PVM	BS24	270	11793	1	1	0
Cc	080PVM	BS24	286	7143	1	0	0
Cc	080PVM	BS6	304	8439	1	0	0
Cc	080PVM	BS6	308	7779	1	1	0
Cc	100PVM	13	262	10981	1	0	0
Cc	100PVM	13	278	8245	1	1	0
Cc	100PVM	18	289	15280	1	0	0
Cc	100PVM	18	303	7580	1	0	0
Cc	100PVM	21	292	13942	1	0	0
Cc	100PVM	21	304	9539	1	0	0
Cc	100PVM	25	286	16019	1	1	0
Cc	100PVM	25	298	8200	1	0	0
Cc	100PVM	28	91	21315	1	0	0
Cc	100PVM	28	127	2046	1	0	0
Cc	100PVM	30	193	27778	1	0	0
Cc	100PVM	30	237	8579	1	0	0
Cc	100PVM	31	229	4058	1	0	0
Cc	100PVM	31	249	2343	1	0	0
Cc	100PVM	34	206	2941	1	0	0
Cc	100PVM	34	214	2519	1	0	0
Cc	100PVM	69	170	24305	1	1	0
Cc	100PVM	69	192	13721	1	0	0
Cc	100PVM	70	117	29533	2	0	0
Cc	100PVM	71	216	21859	1	0	0
Cc	100PVM	71	252	3272	1	0	0
Cc	100PVM	73	349	5940	1	0	0
Cc	100PVM	73	357	4849	1	0	0
Cc	100PVM	74	241	11487	1	0	0
Cc	100PVM	74	249	8821	1	1	0
Cc	100PVM	84	167	10534	1	0	0
Cc	100PVM	84	179	7607	1	0	0
Cc	100PVM	BS24	290	7627	1	0	0
Cc	100PVM	BS24	310	3512	1	1	0
Cc	100PVM	BS6	304	16954	2	0	0
Cc	101PVM	13	266	3113	0	0	1
Cc	101PVM	13	278	116	1	0	0
Cc	101PVM	13	296	1738	1	0	0
Cc	101PVM	18	293	2514	0	0	1
Cc	101PVM	18	303	1698	1	0	0
Cc	101PVM	18	315	ND	1	0	0	Primary sire allele not detected
Cc	101PVM	21	296	318	1	0	0
Cc	101PVM	21	326	159	0	0	1
Cc	101PVM	21	300	ND	1	0	0	Primary sire allele not detected
Cc	101PVM	25	290	315	0	0	1
Cc	101PVM	25	298	245	1	0	1
Cc	101PVM	25	300	ND	1	0	0	Primary sire allele not detected
Cc	101PVM	28	115	3503	1	0	0
Cc	101PVM	28	127	ND	1	0	0	Primary sire allele not detected
Cc	101PVM	28	139	1480	0	0	1
Cc	101PVM	30	209	ND	1	0	0	Primary sire allele not detected
Cc	101PVM	30	237	1148	1	1	0
Cc	101PVM	31	225	ND	1	0	0	Primary sire allele not detected
Cc	101PVM	31	233	520	1	0	0
Cc	101PVM	31	241	376	0	0	1
Cc	101PVM	34	192	ND	0	0	0	Primary sire allele not detected
Cc	101PVM	34	196	2374	0	0	1
Cc	101PVM	34	218	1288	1	0	0
Cc	101PVM	69	184	ND	1	0	0	Primary sire allele not detected
Cc	101PVM	69	184	1185	1	1	0
Cc	101PVM	70	113	1181	1	0	0
Cc	101PVM	70	137	15933	0	0	1
Cc	101PVM	70	159	8461	1	0	0
Cc	101PVM	71	228	14135	0	0	1
Cc	101PVM	71	240	8410	1	0	0
Cc	101PVM	71	252	204	1	0	0
Cc	101PVM	73	357	700	0	0	1
Cc	101PVM	73	373	518	1	0	0
Cc	101PVM	73	397	ND	1	0	0	Primary sire allele not detected
Cc	101PVM	74	221	ND	1	0	0	Primary sire allele not detected
Cc	101PVM	74	237	10613	0	0	1
Cc	101PVM	74	249	6958	1	0	0
Cc	101PVM	84	145	21652	1	0	0
Cc	101PVM	84	163	13440	1	1	0
Cc	101PVM	BS24	270	11511	1	1	0
Cc	101PVM	BS24	298	ND	1	0	0	Primary sire allele not detected
Cc	101PVM	BS6	304	6416	1	1	0
Cc	101PVM	BS6	328	ND	1	0	0	Primary sire allele not detected
Cc	102PVM	13	244	3901	0	0	0
Cc	102PVM	13	278	3499	2	1	1
Cc	102PVM	18	303	2612	1	1	0
Cc	102PVM	18	323	1807	1	0	0
Cc	102PVM	21	296	1982	1	0	0
Cc	102PVM	21	300	645	1	0	0
Cc	102PVM	21	322	616	0	0	1
Cc	102PVM	25	286	2005	1	0	0
Cc	102PVM	25	290	685	1	0	0
Cc	102PVM	25	306	602	0	0	1
Cc	102PVM	28	111	24392	2	1	0
Cc	102PVM	28	119	1514	0	0	1	Could also be shared paternal, only two 111 homozygotes in offspring. All others 111/119
Cc	102PVM	30	221	5862	1	0	0
Cc	102PVM	30	225	3826	0	0	1
Cc	102PVM	30	229	1590	1	0	0
Cc	102PVM	31	225	2530	1	0	0
Cc	102PVM	31	233	1174	1	1	0
Cc	102PVM	34	212	1037	0	0	1
Cc	102PVM	34	218	1309	1	0	0
Cc	102PVM	34	226	295	1	0	0
Cc	102PVM	69	166	1704	1	0	0
Cc	102PVM	69	178	4227	0	0	1
Cc	102PVM	69	188	4632	1	0	0
Cc	102PVM	70	117	14313	0	0	1
Cc	102PVM	70	129	14325	1	1	0
Cc	102PVM	70	141	1793	1	0	0
Cc	102PVM	71	224	9837	1	0	0
Cc	102PVM	71	244	2393	0	0	1
Cc	102PVM	71	256	3605	1	0	0
Cc	102PVM	73	329	3075	0	0	1
Cc	102PVM	73	357	533	1	0	0
Cc	102PVM	73	377	5025	1	0	0
Cc	102PVM	74	237	6002	0	0	1
Cc	102PVM	74	249	4501	1	0	0
Cc	102PVM	74	253	8817	1	0	0
Cc	102PVM	84	151	4004	0	0	1
Cc	102PVM	84	163	11848	1	0	0
Cc	102PVM	84	167	6768	1	1	0
Cc	102PVM	BS24	290	3811	1	0	0
Cc	102PVM	BS24	298	1866	0	0	1
Cc	102PVM	BS24	306	1471	1	0	0
Cc	102PVM	BS6	304	3340	0	0	1
Cc	102PVM	BS6	316	3916	1	0	0
Cc	102PVM	BS6	332	868	1	0	0
Cc	106PVM	13	260	6554	1	0	0
Cc	106PVM	13	268	6300	1	0	0
Cc	106PVM	13	286	3144	1	0	0
Cc	106PVM	13	296	2779	1	0	0
Cc	106PVM	18	289	4025	1	0	0
Cc	106PVM	18	303	5436	1	0	0
Cc	106PVM	18	311	3857	1	0	0
Cc	106PVM	18	315	4239	1	1	0
Cc	106PVM	21	300	13617	3	0	0
Cc	106PVM	21	308	4847	1	0	0
Cc	106PVM	25	294	3591	2	1	0
Cc	106PVM	25	302	1171	1	0	0
Cc	106PVM	25	308	671	1	0	0
Cc	106PVM	28	107	3181	1?	0	0	Allele not present in genotyped offspring, but presumably contributed by secondary sire (COLONY inferred genotype 139/139)
Cc	106PVM	28	123	1520	1	1	0
Cc	106PVM	28	127	1136	1	0	0
Cc	106PVM	28	139	946	1	0	0
Cc	106PVM	30	197	7898	1	0	0
Cc	106PVM	30	209	415	0	0	1
Cc	106PVM	30	221	9272	2	1	0
Cc	106PVM	30	237	2629	1	0	0
Cc	106PVM	31	221	4691	1	0	0
Cc	106PVM	31	225	3734	1	0	0
Cc	106PVM	31	245	3747	2	0	0
Cc	106PVM	34	192	2919	1	0	0
Cc	106PVM	34	200	1339	1	0	0
Cc	106PVM	34	212	1302	1	1	0
Cc	106PVM	34	226	1307	1	0	0
Cc	106PVM	69	184	5155	3	0	0
Cc	106PVM	69	188	1734	1	0	0
Cc	106PVM	70	133	27190	3	0	0
Cc	106PVM	70	141	7476	1	0	0
Cc	106PVM	71	244	16062	2	1	0
Cc	106PVM	71	248	12768	2	0	0
Cc	106PVM	73	329	24226	2	0	0
Cc	106PVM	73	333	10607	1	0	0
Cc	106PVM	73	365	4737	1	0	0
Cc	106PVM	74	233	5584	1	0	0
Cc	106PVM	74	241	9048	1	1	0
Cc	106PVM	74	249	4767	1	1	0
Cc	106PVM	74	257	4704	1	0	0
Cc	106PVM	84	133	13572	1	0	0
Cc	106PVM	84	155	9374	1	1	0
Cc	106PVM	84	159	13088	1	0	0
Cc	106PVM	84	167	5629	1	0	0
Cc	106PVM	BS24	298	8035	1	0	0
Cc	106PVM	BS24	302	6486	1	0	0
Cc	106PVM	BS24	318	1449	1?	0	0	Allele not present in genotyped offspring, but presumably contributed by secondary sire (COLONY inferred genotype 306/322; maternal genotype: 278/306)
Cc	106PVM	BS24	322	7193	1	0	0
Cc	106PVM	BS6	276	9605	1	0	0
Cc	106PVM	BS6	304	4969	1	0	0
Cc	106PVM	BS6	308	4560	1	0	0
Cc	106PVM	BS6	312	2154	1	0	0
Cc	117PVM	13	264	3917	1	0	0
Cc	117PVM	13	278	1629	0	0	1
Cc	117PVM	13	280	2735	1	0	1
Cc	117PVM	18	289	5070	1	0	0
Cc	117PVM	18	297	379	0	0	1
Cc	117PVM	18	319	1872	1	0	0
Cc	117PVM	21	300	961	1	0	0
Cc	117PVM	21	308	871	1	1	0
Cc	117PVM	25	286	629	2	0	0
Cc	117PVM	28	119	2101	1	1	0
Cc	117PVM	28	143	516	1	0	0
Cc	117PVM	30	197	2721	1	0	0
Cc	117PVM	30	209	1799	1	1	1
Cc	117PVM	31	233	565	1	0	0
Cc	117PVM	31	241	441	1	1	0
Cc	117PVM	34	192	1763	1	0	0
Cc	117PVM	34	208	1488	1	0	0
Cc	117PVM	69	170	701	1	1	0
Cc	117PVM	69	200	253	1	0	0
Cc	117PVM	70	113	13818	1	0	0
Cc	117PVM	70	129	15961	1	0	0
Cc	117PVM	70	141	1162	0	0	1
Cc	117PVM	71	220	17884	1	0	0
Cc	117PVM	71	248	1685	0	0	1
Cc	117PVM	71	260	4637	1	0	0
Cc	117PVM	73	329	15075	1	0	0
Cc	117PVM	73	349	6124	1	0	0
Cc	117PVM	73	353	1367	0	0	1
Cc	117PVM	74	233	1471	0	0	1
Cc	117PVM	74	249	6835	1	0	0
Cc	117PVM	74	265	4132	1	0	0
Cc	117PVM	84	133	20329	1	0	0
Cc	117PVM	84	167	2577	0	0	1
Cc	117PVM	84	179	9381	1	0	0
Cc	117PVM	BS24	298	1200	1	0	0
Cc	117PVM	BS24	302	1197	1	0	0
Cc	117PVM	BS6	304	1867	0	0	1
Cc	117PVM	BS6	308	4030	1	0	0
Cc	117PVM	BS6	312	5187	1	0	0
Cc	119PVM	13	258	468	0	0	1
Cc	119PVM	13	266	11698	1	0	0
Cc	119PVM	13	270	1719	0	0	1
Cc	119PVM	13	276	9556	2	0	0
Cc	119PVM	13	278	2381	1	0	0
Cc	119PVM	18	303	3589	1	0	0
Cc	119PVM	18	311	9182	1	1	0
Cc	119PVM	18	315	6973	1	0	0
Cc	119PVM	18	335	829	1	0	0
Cc	119PVM	21	308	2462	1	1	0
Cc	119PVM	21	312	3108	1	0	0
Cc	119PVM	21	318	10389	2	0	0
Cc	119PVM	25	286	2267	1	0	0
Cc	119PVM	25	294	3184	1	1	0
Cc	119PVM	25	298	5262	1	0	0
Cc	119PVM	25	306	1177	1	0	0
Cc	119PVM	28	91	5762	1	1	0
Cc	119PVM	28	119	2833	1	0	0
Cc	119PVM	28	127	2520	2	0	0
Cc	119PVM	30	217	17073	2	0	0
Cc	119PVM	30	221	11265	1	0	0
Cc	119PVM	30	225	3648	1	0	0
Cc	119PVM	31	221	3442	1	0	0
Cc	119PVM	31	233	989	1	0	0
Cc	119PVM	31	237	1127	1	0	0
Cc	119PVM	31	241	1877	1	0	0
Cc	119PVM	34	192	2173	1	0	0
Cc	119PVM	34	198	5294	1	0	0
Cc	119PVM	34	208	1781	1	0	0
Cc	119PVM	34	214	3213	1	0	0
Cc	119PVM	69	170	23812	1	1	0
Cc	119PVM	69	180	6464	1	0	0
Cc	119PVM	69	184	6780	1	0	0
Cc	119PVM	69	188	14817	1	0	0
Cc	119PVM	70	117	7745	1	0	0
Cc	119PVM	70	129	22481	2	1	0
Cc	119PVM	70	137	14556	1	1	0
Cc	119PVM	71	216	4012	1	0	0
Cc	119PVM	71	244	3061	1	1	0
Cc	119PVM	71	252	997	1	0	0
Cc	119PVM	71	256	1815	1	0	0
Cc	119PVM	73	349	5084	1	0	0
Cc	119PVM	73	353	4845	1	0	0
Cc	119PVM	73	357	4893	1	0	0
Cc	119PVM	73	365	4989	1	0	0
Cc	119PVM	74	233	3367	1	0	0
Cc	119PVM	74	241	7458	1	0	0
Cc	119PVM	74	253	6799	2	0	0
Cc	119PVM	84	151	5885	1	0	0
Cc	119PVM	84	159	5808	1	1	0
Cc	119PVM	84	171	1717	1	0	0
Cc	119PVM	84	175	1555	1	0	0
Cc	119PVM	BS24	290	7826	3	0	0
Cc	119PVM	BS24	302	2910	1	0	0
Cc	119PVM	BS6	304	26239	3	0	0
Cc	119PVM	BS6	332	1339	1	0	0
Cc	123PVM	13	270	6344	1	0	0
Cc	123PVM	13	290	4143	1	0	0
Cc	123PVM	18	289	10976	1	1	0
Cc	123PVM	18	307	5381	1	0	0
Cc	123PVM	21	292	10579	1	0	0
Cc	123PVM	21	312	5673	1	0	0
Cc	123PVM	25	294	5559	1	0	0
Cc	123PVM	25	296	4653	1	0	0
Cc	123PVM	28	119	3138	1	0	0
Cc	123PVM	28	139	1267	1	0	0
Cc	123PVM	30	197	20863	1	0	0
Cc	123PVM	30	237	7313	1	0	0
Cc	123PVM	31	221	2588	1	0	0
Cc	123PVM	31	233	2045	1	1	0
Cc	123PVM	34	212	1628	1	0	0
Cc	123PVM	34	238	522	1	0	0
Cc	123PVM	69	166	13883	1	0	0
Cc	123PVM	69	188	2820	1	0	0
Cc	123PVM	70	129	27186	2	1	0
Cc	123PVM	71	240	8493	1	0	0
Cc	123PVM	71	244	5725	1	1	0
Cc	123PVM	73	329	18210	2	0	0
Cc	123PVM	74	237	11121	1	0	0
Cc	123PVM	74	241	9947	1	0	0
Cc	123PVM	84	155	10475	1	0	0
Cc	123PVM	84	159	10445	1	0	0
Cc	123PVM	BS24	290	4380	1	1	0
Cc	123PVM	BS24	294	3413	1	0	0
Cc	123PVM	BS6	308	5094	1	0	0
Cc	123PVM	BS6	324	2155	1	0	0
Cc	127PVM	13	244	13855	1	0	0
Cc	127PVM	13	286	6544	1	0	0
Cc	127PVM	18	307	9515	1	0	0
Cc	127PVM	18	319	6902	1	0	0
Cc	127PVM	21	308	7316	1	0	0
Cc	127PVM	21	312	5616	1	0	0
Cc	127PVM	25	290	3721	1	0	0
Cc	127PVM	25	298	2060	1	0	0
Cc	127PVM	28	115	1079	1	0	0
Cc	127PVM	28	135	1793	1	0	0
Cc	127PVM	30	193	14963	1	0	0
Cc	127PVM	30	213	7299	1	0	0
Cc	127PVM	31	229	5997	1	1	0
Cc	127PVM	31	237	4453	1	0	0
Cc	127PVM	34	198	4563	1	0	0
Cc	127PVM	34	222	3551	1	0	0
Cc	127PVM	69	170	4978	1	0	0
Cc	127PVM	69	188	2949	1	0	0
Cc	127PVM	70	117	22917	1	0	0
Cc	127PVM	70	133	14529	1	1	0
Cc	127PVM	71	236	16441	1	0	0
Cc	127PVM	71	252	8872	1	0	0
Cc	127PVM	73	361	21711	2	1	0
Cc	127PVM	74	233	14019	1	0	0
Cc	127PVM	74	241	11886	1	0	0
Cc	127PVM	84	159	16157	1	0	0
Cc	127PVM	84	179	12903	1	0	0
Cc	127PVM	BS24	290	11407	1	1	0
Cc	127PVM	BS24	302	8705	1	0	0
Cc	127PVM	BS6	308	8814	1	0	0
Cc	127PVM	BS6	328	4126	1	0	0
Cc	137PVM	13	244	10072	0	0	1
Cc	137PVM	13	254	7886	0	0	1
Cc	137PVM	13	258	ND	1	0	0	Unique secondary sire allele not detected
Cc	137PVM	13	262	1217	1	0	0
Cc	137PVM	13	266	439	1	0	0
Cc	137PVM	13	276	332	1	0	0
Cc	137PVM	13	280	549	1	0	0
Cc	137PVM	13	286	239	1	0	0
Cc	137PVM	18	289	1123	1	0	0
Cc	137PVM	18	301	6250	0	0	1
Cc	137PVM	18	307	1153	2	0	0
Cc	137PVM	18	311	5164	1	1	0
Cc	137PVM	18	315	613	2	0	0
Cc	137PVM	21	292	354	1	0	0
Cc	137PVM	21	304	3583	0	0	1
Cc	137PVM	21	312	536	1	0	0
Cc	137PVM	21	334	643	2	0	0
Cc	137PVM	21	338	1940	0	0	1
Cc	137PVM	25	278	ND	1	0	0	Unique tertiary sire allele not detected
Cc	137PVM	25	290	ND	2	0	0	Unique secondary sire allele not detected
Cc	137PVM	25	294	ND	2	0	0	Unique primary sire allele not detected
Cc	137PVM	25	298	1474	0	0	1
Cc	137PVM	25	306	1107	0	0	1
Cc	137PVM	28	99	10708	0	0	1
Cc	137PVM	28	115	4041	1	1	1
Cc	137PVM	28	119	ND	1	0	0	Unique primary sire allele not detected
Cc	137PVM	28	123	ND	2	0	0	Secondary/tertiary sire allele not detected
Cc	137PVM	28	131	ND	1	0	0	Unique primary sire allele not detected
Cc	137PVM	30	193	308	1	0	0
Cc	137PVM	30	201	368	1	0	0
Cc	137PVM	30	221	441	1	0	0
Cc	137PVM	30	225	1107	1	0	0
Cc	137PVM	30	229	4163	0	0	1
Cc	137PVM	30	237	2831	1	1	0
Cc	137PVM	30	241	ND	1	0	0	Unique secondary sire allele not detected
Cc	137PVM	31	213	379	1	0	0
Cc	137PVM	31	225	584	2	0	0
Cc	137PVM	31	229	256	1	0	0
Cc	137PVM	31	237	237	1?	0	0	Allele not present in genotyped offspring, but presumably contributed by tertiary sire (COLONY inferred genotype 229/229)
Cc	137PVM	31	245	2137	1	1	0
Cc	137PVM	31	251	1832	0	0	1
Cc	137PVM	34	192	479	1	0	0
Cc	137PVM	34	194	347	1	0	0
Cc	137PVM	34	198	533	1	0	0
Cc	137PVM	34	202	268	1	0	0
Cc	137PVM	34	208	ND	1	0	0	Unique secondary sire allele not detected
Cc	137PVM	34	210	2610	0	0	1
Cc	137PVM	34	234	1439	0	0	1
Cc	137PVM	69	170	4190	0	0	1
Cc	137PVM	69	174	464	1	0	0
Cc	137PVM	69	178	2786	0	0	1
Cc	137PVM	69	184	341	1	0	0
Cc	137PVM	69	188	106	2	0	0
Cc	137PVM	69	192	193	1	0	0
Cc	137PVM	70	129	17076	4	1	0
Cc	137PVM	70	133	14216	0	0	1
Cc	137PVM	70	147	1549	1	0	0
Cc	137PVM	70	155	536	1	0	0
Cc	137PVM	71	212	25078	0	0	1
Cc	137PVM	71	216	18670	0	0	1
Cc	137PVM	71	228	1288	1	0	0
Cc	137PVM	71	240	882	1	0	0
Cc	137PVM	71	244	440	1	0	0
Cc	137PVM	71	248	264	2	0	0
Cc	137PVM	73	329	838	1	0	0
Cc	137PVM	73	349	ND	1	0	0	Unique secondary sire allele not detected
Cc	137PVM	73	357	8187	0	1	0
Cc	137PVM	73	365	7143	1	0	1
Cc	137PVM	73	369	ND	1	0	0	Unique primary sire allele not detected
Cc	137PVM	73	377	376	1	0	0
Cc	137PVM	74	241	895	2	0	0
Cc	137PVM	74	249	3203	3	0	0
Cc	137PVM	74	253	9852	0	0	1
Cc	137PVM	74	257	8175	1	1	0
Cc	137PVM	84	151	2231	1	0	0
Cc	137PVM	84	155	2898	1	0	0
Cc	137PVM	84	159	3463	1	0	0
Cc	137PVM	84	163	15419	1	1	0
Cc	137PVM	84	167	11170	1	1	0
Cc	137PVM	BS24	274	9664	0	0	1
Cc	137PVM	BS24	290	ND	1	0	0	Unique secondary sire allele not detected
Cc	137PVM	BS24	294	6107	0	0	1
Cc	137PVM	BS24	298	1493	3	0	0
Cc	137PVM	BS24	306	386	1	0	0
Cc	137PVM	BS24	308	208	1	0	0
Cc	137PVM	BS24	310	ND	1	0	0	Unique secondary sire allele not detected
Cc	137PVM	BS6	276	14559	1	1	0
Cc	137PVM	BS6	304	5377	1	0	1
Cc	137PVM	BS6	312	688	1	0	0
Cc	137PVM	BS6	328	ND	1	0	0	Unique tertiary sire allele not detected
Cc	137PVM	BS6	332	316	1	0	0
Cc	138PVM	13	260	421	0	0	1
Cc	138PVM	13	286	4952	1	0	0
Cc	138PVM	13	290	3983	1	1	0
Cc	138PVM	18	289	4303	1	0	0
Cc	138PVM	18	315	2383	1	0	0
Cc	138PVM	21	304	1349	1	0	0
Cc	138PVM	21	334	787	1	0	0
Cc	138PVM	25	298	231	1	0	0
Cc	138PVM	25	310	159	1	0	0
Cc	138PVM	28	99	4203	1	0	0
Cc	138PVM	28	119	1866	1	1	0
Cc	138PVM	30	221	1626	1	0	0
Cc	138PVM	30	237	1038	1	0	0
Cc	138PVM	31	213	676	1	1	0
Cc	138PVM	31	241	372	1	0	0
Cc	138PVM	34	192	1323	1	0	0
Cc	138PVM	34	214	921	1	0	0
Cc	138PVM	69	184	1785	1	0	0
Cc	138PVM	69	188	1839	1	1	0
Cc	138PVM	70	117	3701	0	0	1
Cc	138PVM	70	129	24260	1	0	0
Cc	138PVM	70	141	21496	1	1	0
Cc	138PVM	71	216	22761	1	1	0
Cc	138PVM	71	224	1062	0	0	1
Cc	138PVM	71	244	5521	1	0	0
Cc	138PVM	73	329	510	0	0	1
Cc	138PVM	73	353	377	0	0	1
Cc	138PVM	73	365	2529	1	0	0
Cc	138PVM	73	401	1028	1	0	0
Cc	138PVM	74	241	8768	1	1	0
Cc	138PVM	74	245	6729	1	0	0
Cc	138PVM	74	265	508	0	0	1
Cc	138PVM	84	155	3152	0	0	1
Cc	138PVM	84	159	2832	0	0	1
Cc	138PVM	84	167	15896	1	0	0
Cc	138PVM	84	183	10830	1	0	0
Cc	138PVM	BS24	306	834	1	0	0
Cc	138PVM	BS24	310	717	1	0	0
Cc	138PVM	BS6	304	3318	1	1	0
Cc	138PVM	BS6	312	2599	1	0	0
Cc	139PVM	13	258	2089	1	0	0
Cc	139PVM	13	266	6075	1	0	0
Cc	139PVM	13	276	3091	2	0	0
Cc	139PVM	13	278	4212	2	1	0
Cc	139PVM	13	280	1352	0	0	1
Cc	139PVM	18	293	1213	1	0	0
Cc	139PVM	18	303	2264	1	0	0
Cc	139PVM	18	307	2371	1	0	0
Cc	139PVM	18	311	2506	1?	0	0	Allele not present in genotyped offspring, but presumably contributed by tertiary sire (COLONY inferred genotype 315/315)
Cc	139PVM	18	315	4552	2	1	0
Cc	139PVM	18	323	759	0	0	1
Cc	139PVM	21	296	3041	1	1	0
Cc	139PVM	21	300	2348	1	0	0
Cc	139PVM	21	308	639	1?	0	0	Allele not present in genotyped offspring, but presumably contributed by tertiary sire (COLONY inferred genotype 296/322, maternal genotype: 296/318)
Cc	139PVM	21	312	3655	1	0	0
Cc	139PVM	21	318	1158	0	0	1
Cc	139PVM	21	322	2090	1	0	0
Cc	139PVM	21	326	729	1	0	0
Cc	139PVM	25	290	1870	2	0	0
Cc	139PVM	25	298	681	2	0	0
Cc	139PVM	25	302	421	1	0	0
Cc	139PVM	25	306	809	1	0	0
Cc	139PVM	28	91	2524	1	0	0
Cc	139PVM	28	111	586	2	0	0
Cc	139PVM	28	119	1850	1	1	0
Cc	139PVM	28	123	445	1?	0	0	Allele not present in genotyped offspring, but presumably contributed by secondary sire (COLONY inferred genotype 111/111) or tertiary sire (COLONY inferred genotype 119/119)
Cc	139PVM	28	135	485	1	0	0
Cc	139PVM	28	143	685	1?	0	0	Allele not present in genotyped offspring, but presumably contributed by secondary sire (COLONY inferred genotype 111/111) or tertiary sire (COLONY inferred genotype 119/119)
Cc	139PVM	30	193	3785	0	0	1
Cc	139PVM	30	205	7174	2	0	0
Cc	139PVM	30	213	10347	2	0	0
Cc	139PVM	30	221	5718	1	1	0
Cc	139PVM	30	237	600	1	0	0
Cc	139PVM	31	225	451	1	0	0
Cc	139PVM	31	233	1877	1	1	0
Cc	139PVM	31	237	1418	1	0	0
Cc	139PVM	31	241	829	0	0	1
Cc	139PVM	31	245	933	2	0	0
Cc	139PVM	31	251	760	1?	0	0	Allele not present in genotyped offspring, but presumably contributed by tertiary sire (COLONY inferred genotype 245/245)
Cc	139PVM	34	192	1278	2	0	0
Cc	139PVM	34	196	637	0	0	1
Cc	139PVM	34	198	1774	1?	0	0	Allele not present in genotyped offspring, but presumably contributed by tertiary sire (COLONY inferred genotype 196/226, maternal genotype: 196/202 )
Cc	139PVM	34	202	755	0	0	1
Cc	139PVM	34	206	1485	1	0	0
Cc	139PVM	34	218	348	1	0	0
Cc	139PVM	34	226	631	1	0	0
Cc	139PVM	69	170	1569	2	0	0
Cc	139PVM	69	174	1423	0	0	1
Cc	139PVM	69	178	1668	1	0	0
Cc	139PVM	69	180	759	0	0	1
Cc	139PVM	69	184	1613	1	0	0
Cc	139PVM	69	188	2889	2	0	0
Cc	139PVM	70	117	9170	1	0	0
Cc	139PVM	70	129	11714	1	0	0
Cc	139PVM	70	133	3543	1	0	0
Cc	139PVM	70	137	5932	1?	0	0	Allele not present in genotyped offspring, but presumably contributed by tertiary sire (COLONY inferred genotype 117/117)
Cc	139PVM	70	147	5274	0	0	1
Cc	139PVM	70	151	4540	2	0	0
Cc	139PVM	71	212	5385	1	0	0
Cc	139PVM	71	216	2906	0	0	1
Cc	139PVM	71	220	8565	2	0	0
Cc	139PVM	71	232	2766	1?	0	0	Allele not present in genotyped offspring, but presumably contributed by tertiary sire (COLONY inferred genotype 212/236, maternal genotype: 216/236)
Cc	139PVM	71	236	1291	0	0	1
Cc	139PVM	71	240	1008	1	0	0
Cc	139PVM	71	244	662	1	0	0
Cc	139PVM	73	353	2083	1	0	0
Cc	139PVM	73	357	2663	1?	0	0	Allele not present in genotyped offspring, but presumably contributed by tertiary sire (COLONY inferred genotype 357/357)
Cc	139PVM	73	361	625	1	1	0
Cc	139PVM	73	369	797	1	0	0
Cc	139PVM	73	389	update	1	0	0
Cc	139PVM	73	393	update	1	1	0
Cc	139PVM	74	233	update	0	0	1
Cc	139PVM	74	237	479	1?	0	0	Allele not present in genotyped offspring, but presumably contributed by secondary sire (COLONY inferred genotype 245/245) or tertiary sire (COLONY inferred genotype 253/253)
Cc	139PVM	74	245	5737	2	1	0
Cc	139PVM	74	249	6027	1	0	0
Cc	139PVM	74	253	2809	1	0	0
Cc	139PVM	84	117	4910	1	0	0
Cc	139PVM	84	145	4776	1	0	0
Cc	139PVM	84	151	2623	0	0	1
Cc	139PVM	84	163	10266	3	0	0
Cc	139PVM	84	175	3698	1	1	0
Cc	139PVM	BS24	282	2351	0	0	1
Cc	139PVM	BS24	286	3538	1?	0	0	Allele not present in genotyped offspring, but presumably contributed by tertiary sire (COLONY inferred genotype 306/314, maternal genotype: 282/306)
Cc	139PVM	BS24	290	3320	2	0	0
Cc	139PVM	BS24	306	2406	1	1	0
Cc	139PVM	BS24	310	2625	1	0	0
Cc	139PVM	BS24	314	2548	1	0	0
Cc	139PVM	BS6	296	4093	1?	0	0	Allele not present in genotyped offspring, but presumably contributed by tertiary sire (COLONY inferred genotype 300/304, maternal genotype: 304/316)
Cc	139PVM	BS6	300	4035	1	0	0
Cc	139PVM	BS6	304	3904	1	1	0
Cc	139PVM	BS6	312	1229	1	0	0
Cc	139PVM	BS6	316	1235	0	0	1
Cc	139PVM	BS6	328	1105	1	0	0
Cc	139PVM	BS6	336	811	1	0	0
Cc	140PVM	13	256	4013	2	0	0
Cc	140PVM	13	258	10969	0	0	1
Cc	140PVM	13	266	9759	0	0	1
Cc	140PVM	13	290	1035	1	0	0
Cc	140PVM	13	292	638	1	0	0
Cc	140PVM	18	289	13073	0	0	1
Cc	140PVM	18	301	7465	0	0	1
Cc	140PVM	18	303	708	1	0	0
Cc	140PVM	18	311	1539	2	0	0
Cc	140PVM	18	331	421	1	0	0
Cc	140PVM	21	296	3358	2	0	0
Cc	140PVM	21	300	14921	0	0	1
Cc	140PVM	21	318	1674	2	0	0
Cc	140PVM	25	290	17790	1	1	0
Cc	140PVM	25	298	823	1	0	0
Cc	140PVM	25	302	902	1	0	0
Cc	140PVM	25	314	331	1	0	0
Cc	140PVM	28	99	8274	0	0	1
Cc	140PVM	28	103	1598	1	0	0
Cc	140PVM	28	115	746	1	0	0
Cc	140PVM	28	123	2777	1	1	0
Cc	140PVM	28	135	345	1	0	0
Cc	140PVM	30	213	12355	0	0	1
Cc	140PVM	30	217	4646	2	0	0
Cc	140PVM	30	221	1422	1	0	0
Cc	140PVM	30	229	7220	0	0	1
Cc	140PVM	30	237	989	1	0	0
Cc	140PVM	31	213	3197	1	1	0
Cc	140PVM	31	225	2222	0	0	1
Cc	140PVM	31	229	477	1	0	0
Cc	140PVM	31	241	286	1	0	0
Cc	140PVM	31	245	272	1	0	0
Cc	140PVM	34	194	1249	2	0	0
Cc	140PVM	34	198	4082	0	0	1
Cc	140PVM	34	202	3313	0	0	1
Cc	140PVM	34	210	490	1	0	0
Cc	140PVM	34	224	132	1	0	0
Cc	140PVM	69	162	22246	0	0	1
Cc	140PVM	69	166	5673	1	0	0
Cc	140PVM	69	170	23126	2	1	0
Cc	140PVM	69	174	1879	1	0	0
Cc	140PVM	70	121	16510	0	0	1
Cc	140PVM	70	125	14827	0	0	1
Cc	140PVM	70	129	2186	1	0	0
Cc	140PVM	70	137	3099	1	0	0
Cc	140PVM	70	141	1489	1	0	0
Cc	140PVM	70	147	2243	1	0	0
Cc	140PVM	71	232	7708	1	1	0
Cc	140PVM	71	236	1440	2	0	0
Cc	140PVM	71	240	4083	0	0	1
Cc	140PVM	71	244	525	1	0	0
Cc	140PVM	73	329	3128	1	0	0
Cc	140PVM	73	353	807	1	0	0
Cc	140PVM	73	373	3677	1	1	0
Cc	140PVM	73	381	2764	1	1	0
Cc	140PVM	74	237	2456	1	0	0
Cc	140PVM	74	245	2096	1	0	0
Cc	140PVM	74	249	3513	2	0	0
Cc	140PVM	74	253	6737	0	0	1
Cc	140PVM	74	257	4735	0	0	1
Cc	140PVM	84	141	6824	0	0	1
Cc	140PVM	84	145	6306	0	0	1
Cc	140PVM	84	155	945	1	0	0
Cc	140PVM	84	159	1079	1	0	0
Cc	140PVM	84	163	2056	2	0	0
Cc	140PVM	BS24	270	15543	0	0	1
Cc	140PVM	BS24	290	616	1	0	0
Cc	140PVM	BS24	302	465	2	1	0
Cc	140PVM	BS24	310	157	1	0	0
Cc	140PVM	BS6	276	26069	0	0	1
Cc	140PVM	BS6	300	1155	1	0	0
Cc	140PVM	BS6	304	1210	2	0	0
Cc	140PVM	BS6	320	193	1	0	0
Cc	142PVM	13	276	212	0	0	1
Cc	142PVM	13	280	7455	1	0	0
Cc	142PVM	13	286	5672	1	0	0
Cc	142PVM	18	301	1413	0	0	1
Cc	142PVM	18	307	6461	1	0	0
Cc	142PVM	18	311	6992	1	0	0
Cc	142PVM	21	300	8470	1	0	0
Cc	142PVM	21	318	4341	1	0	0
Cc	142PVM	21	322	977	0	0	1
Cc	142PVM	25	290	16061	1	1	0
Cc	142PVM	25	298	10788	1	0	0
Cc	142PVM	28	107	8011	1	0	0
Cc	142PVM	28	111	1058	0	0	1
Cc	142PVM	28	139	1378	1	0	0
Cc	142PVM	30	217	15576	1	1	0
Cc	142PVM	30	221	3215	0	0	1
Cc	142PVM	30	241	8644	1	0	0
Cc	142PVM	31	229	3864	1	1	0
Cc	142PVM	31	241	2534	1	0	0
Cc	142PVM	34	210	961	0	0	1
Cc	142PVM	34	214	2504	1	0	0
Cc	142PVM	34	248	332	1	0	0
Cc	142PVM	69	170	2596	0	0	1
Cc	142PVM	69	184	11896	1	0	0
Cc	142PVM	69	188	8422	1	0	0
Cc	142PVM	70	117	2930	0	0	1
Cc	142PVM	70	129	17149	1	0	0
Cc	142PVM	70	137	10578	1	0	0
Cc	142PVM	71	216	20271	1	0	0
Cc	142PVM	71	232	1186	0	0	1
Cc	142PVM	71	244	3122	1	0	0
Cc	142PVM	73	341	5906	1	0	0
Cc	142PVM	73	365	2812	1	0	0
Cc	142PVM	73	389	178	0	0	1
Cc	142PVM	74	245	3056	0	0	1
Cc	142PVM	74	249	10822	1	0	0
Cc	142PVM	74	253	7591	1	1	0
Cc	142PVM	84	133	451	0	0	1
Cc	142PVM	84	151	1949	0	0	1
Cc	142PVM	84	159	9569	1	0	0
Cc	142PVM	84	171	6045	1	0	0
Cc	142PVM	BS24	294	1159	0	0	1
Cc	142PVM	BS24	302	3978	1	0	0
Cc	142PVM	BS24	306	4176	1	0	0
Cc	142PVM	BS6	304	9531	1	0	0
Cc	142PVM	BS6	308	1649	0	0	1
Cc	142PVM	BS6	328	3201	1	1	0
Cc	143PVM	13	262	11220	1	0	0
Cc	143PVM	13	270	8373	1	0	0
Cc	143PVM	18	307	13117	1	1	0
Cc	143PVM	18	343	3614	1	0	0
Cc	143PVM	21	312	8250	1	1	0
Cc	143PVM	21	330	5887	1	0	0
Cc	143PVM	25	282	6190	1	0	0
Cc	143PVM	25	290	5049	1	1	0
Cc	143PVM	28	143	1654	1	1	0
Cc	143PVM	28	151	1212	1	0	0
Cc	143PVM	30	229	18266	2	0	0
Cc	143PVM	31	221	6873	1	0	0
Cc	143PVM	31	255	4156	1	0	0
Cc	143PVM	34	206	4663	1	1	0
Cc	143PVM	34	230	2381	1	0	0
Cc	143PVM	69	166	7721	1	0	0
Cc	143PVM	69	192	4619	1	1	0
Cc	143PVM	70	133	32608	2	0	0
Cc	143PVM	71	220	16466	1	1	0
Cc	143PVM	71	244	6227	1	0	0
Cc	143PVM	73	329	11971	1	0	0
Cc	143PVM	73	381	3046	1	0	0
Cc	143PVM	74	229	13046	1	0	0
Cc	143PVM	74	261	4844	1	0	0
Cc	143PVM	84	155	11500	1	0	0
Cc	143PVM	84	159	11606	1	1	0
Cc	143PVM	BS24	290	15285	1	0	0
Cc	143PVM	BS24	310	9196	1	1	0
Cc	143PVM	BS6	304	8946	1	0	0
Cc	143PVM	BS6	328	4809	1	0	0
Cc	144PVM	13	258	10925	1	0	0
Cc	144PVM	13	270	3634	0	0	1
Cc	144PVM	13	276	ND	1	1	0	Unique secondary sire allele not detected
Cc	144PVM	13	278	4194	1	0	0
Cc	144PVM	18	289	ND	1	0	0	Unique secondary sire allele not detected
Cc	144PVM	18	293	2486	0	0	1
Cc	144PVM	18	319	3140	1	0	0
Cc	144PVM	18	327	3456	1	0	0
Cc	144PVM	21	296	ND	1	0	0	Unique secondary sire allele not detected
Cc	144PVM	21	300	6445	2	1	0
Cc	144PVM	25	262	1858	1	0	0
Cc	144PVM	25	294	1442	1	0	0
Cc	144PVM	25	298	359	0	1?	1?
Cc	144PVM	25	306	ND	1	0	0	Unique secondary sire allele not detected
Cc	144PVM	28	123	828	1?	1?	1?	Alleles 115/123 present in secondary sire offspring, so shared between female and secondary sire, unclear if this is maternal contamination or secondary sire allele
Cc	144PVM	28	135	1336	1	0	0
Cc	144PVM	28	159	475	1	0	0
Cc	144PVM	30	205	4330	1	0	0
Cc	144PVM	30	217	7509	1	1	0
Cc	144PVM	30	225	ND	1	0	0	Unique secondary sire allele not detected
Cc	144PVM	31	225	1727	2	0	0
Cc	144PVM	31	233	2058	1	0	0
Cc	144PVM	31	237	1004	1?	1?	1?	Alleles 229/237 present in secondary sire offspring, so shared between female and secondary sire, unclear if this is maternal contamination or secondary sire allele
Cc	144PVM	34	196	1380	0	0	1
Cc	144PVM	34	198	2653	1	0	0
Cc	144PVM	34	216	ND	1	0	0	Unique secondary sire allele not detected
Cc	144PVM	34	222	2797	1	0	0
Cc	144PVM	69	180	1368	1	1	0
Cc	144PVM	69	188	ND	1	0	0	Unique secondary sire allele not detected
Cc	144PVM	69	196	351	1	1	0
Cc	144PVM	70	117	24872	1	1	0
Cc	144PVM	70	129	9989	2	0	0	Allele shared by inferred primary and secondary sire
Cc	144PVM	70	141	1805	0	0	1
Cc	144PVM	71	216	1946	1?	0	0	Presumed unique secondary sire allele present in PVM but not detected in single offspring genotyped
Cc	144PVM	71	236	7393	2	0	0	Allele shared by inferred primary and secondary sire
Cc	144PVM	71	252	1809	0	0	1
Cc	144PVM	71	256	10493	1	1	0
Cc	144PVM	73	329	6887	0	0	1
Cc	144PVM	73	361	5023	2	0	0	Allele shared by inferred primary and secondary sire
Cc	144PVM	73	369	5670	1	0	0
Cc	144PVM	74	237	11424	1	0	0
Cc	144PVM	74	241	6026	1	0	0
Cc	144PVM	74	245	4986	0	0	1
Cc	144PVM	74	249	ND	1	1	0	Unique secondary sire allele not detected
Cc	144PVM	84	145	1347	1	0	0	Unique secondary sire allele detected
Cc	144PVM	84	159	16941	1	0	0
Cc	144PVM	84	163	6412	0	0	1
Cc	144PVM	84	167	10756	1	0	0
Cc	144PVM	BS24	274	3397	0	0	1
Cc	144PVM	BS24	290	4882	1	0	0
Cc	144PVM	BS24	294	6573	1	0	0
Cc	144PVM	BS24	310	ND	1	0	0	Unique secondary sire allele not detected
Cc	144PVM	BS6	304	12509	1	1	0
Cc	144PVM	BS6	308	ND	1	0	0	Unique secondary sire allele not detected
Cc	144PVM	BS6	328	2824	1	0	0
Cc	146PVM	13	260	5418	1	0	0
Cc	146PVM	13	262	9582	1	0	0
Cc	146PVM	13	292	1606	1	0	0
Cc	146PVM	13	300	2301	1	0	0
Cc	146PVM	18	303	5473	1	0	0
Cc	146PVM	18	311	5843	1	0	0
Cc	146PVM	18	319	4813	1	0	0
Cc	146PVM	18	331	3473	1	0	0
Cc	146PVM	21	304	7653	1	0	0
Cc	146PVM	21	308	9815	1	0	0
Cc	146PVM	21	312	6032	1	0	0
Cc	146PVM	21	318	3264	1	0	0
Cc	146PVM	25	290	17049	2	0	0
Cc	146PVM	25	302	7787	2	0	0
Cc	146PVM	28	99	12031	1	0	0
Cc	146PVM	28	107	9444	1	0	0
Cc	146PVM	28	115	6409	1	0	0
Cc	146PVM	28	119	6460	1	0	0
Cc	146PVM	30	193	29725	2	0	0
Cc	146PVM	30	213	7654	1	0	0
Cc	146PVM	30	229	1080	1	1	0
Cc	146PVM	30	237	7197	1	0	0
Cc	146PVM	31	233	7117	3	0	0
Cc	146PVM	31	241	2446	1	0	0
Cc	146PVM	34	200	1940	1	0	0
Cc	146PVM	34	202	2496	1	0	0
Cc	146PVM	34	218	439	0	0	1
Cc	146PVM	34	222	2266	2	0	0
Cc	146PVM	69	170	15874	1	0	0
Cc	146PVM	69	184	15783	1	0	0
Cc	146PVM	69	188	14956	1	0	0
Cc	146PVM	69	192	10186	1	0	0
Cc	146PVM	70	121	1467	0	0	1
Cc	146PVM	70	129	17753	2	0	0
Cc	146PVM	70	141	10134	2	0	0
Cc	146PVM	71	216	11160	1	0	0
Cc	146PVM	71	244	2963	2	0	0
Cc	146PVM	71	248	959	1	0	0
Cc	146PVM	73	329	4622	1	1	0
Cc	146PVM	73	365	1026	1	0	0
Cc	146PVM	73	369	1252	1	0	0
Cc	146PVM	73	373	973	1	0	0
Cc	146PVM	74	241	6325	1	0	0
Cc	146PVM	74	245	10430	2	0	0
Cc	146PVM	74	249	4741	1	0	0
Cc	146PVM	84	155	5074	1	0	0
Cc	146PVM	84	167	5448	1	1	0
Cc	146PVM	84	171	7276	2	0	0
Cc	146PVM	BS24	286	9325	1	0	0
Cc	146PVM	BS24	290	4217	1	0	0
Cc	146PVM	BS24	306	2282	1	1	0
Cc	146PVM	BS24	314	1652	1	0	0
Cc	146PVM	BS6	276	8277	1	0	0
Cc	146PVM	BS6	308	1064	1	0	0
Cc	146PVM	BS6	332	916	1	0	0
Cc	146PVM	BS6	336	536	1	0	0
Cc	148PVM	13	262	3691	1	0	0
Cc	148PVM	13	270	10160	0	0	1
Cc	148PVM	13	280	9551	1	1	0
Cc	148PVM	18	289	15594	0	0	1
Cc	148PVM	18	307	1640	1	0	0
Cc	148PVM	18	315	5971	0	0	1
Cc	148PVM	18	331	335	1	0	0
Cc	148PVM	21	296	968	1	0	0
Cc	148PVM	21	308	8262	1	1	0
Cc	148PVM	21	318	6933	0	0	1
Cc	148PVM	25	290	17619	1	1	0
Cc	148PVM	25	298	8836	0	0	1
Cc	148PVM	25	306	683	1	0	0
Cc	148PVM	28	123	4635	1	1	0
Cc	148PVM	28	127	ND	1	0	0
Cc	148PVM	28	135	2330	0	0	1
Cc	148PVM	30	205	1650	1	0	0
Cc	148PVM	30	217	16236	0	0	1
Cc	148PVM	30	237	7627	1	1	0
Cc	148PVM	31	229	3223	1	1	0
Cc	148PVM	31	241	2921	0	0	1
Cc	148PVM	31	249	315	1	0	0
Cc	148PVM	34	198	488	1	0	0
Cc	148PVM	34	210	3628	0	0	1
Cc	148PVM	34	234	1851	0	0	1
Cc	148PVM	34	236	126	1	0	0
Cc	148PVM	69	178	5287	1	0	0
Cc	148PVM	69	192	32664	0	0	1
Cc	148PVM	69	200	919	1	0	0
Cc	148PVM	70	117	23054	1	1	0
Cc	148PVM	70	129	15484	0	0	1
Cc	148PVM	70	133	1535	1	0	0
Cc	148PVM	71	232	7941	0	0	1
Cc	148PVM	71	240	7380	1	1	0
Cc	148PVM	71	244	ND	1	0	0
Cc	148PVM	73	329	14008	0	0	1
Cc	148PVM	73	365	789	1	0	0
Cc	148PVM	73	369	2978	1	1	0
Cc	148PVM	74	245	1735	2	0	0
Cc	148PVM	74	253	8320	0	0	1
Cc	148PVM	74	257	7025	0	0	1
Cc	148PVM	84	155	9297	1	1	0
Cc	148PVM	84	167	8777	0	0	1
Cc	148PVM	84	175	ND	1	0	0
Cc	148PVM	BS24	290	3671	0	0	1
Cc	148PVM	BS24	302	889	1	0	0
Cc	148PVM	BS24	306	2942	0	0	1
Cc	148PVM	BS24	310	ND	1	0	0
Cc	148PVM	BS6	304	369	1	0	0
Cc	148PVM	BS6	320	4645	0	0	1
Cc	148PVM	BS6	328	4681	1	1	0
Cm	208PVM	BS6	326	1181	1	0	0
Cm	208PVM	BS6	330	910	1	0	0
Cm	208PVM	BS6	344	656	1	0	0
Cm	208PVM	BS6	348	1147	1	1	0
Cm	208PVM	BS6	356	573	1	0	0
Cm	208PVM	BS6	360	1192	1	0	0
Cm	208PVM	BS28	239	10299	1	0	0
Cm	208PVM	BS28	243	16840	2	0	0
Cm	208PVM	BS28	251	7682	2	1	0
Cm	208PVM	BS28	279	842	1	1	0
Cm	208PVM	BS73	212	5694	2?	0	0
Cm	208PVM	BS73	216	5526	1?	0	0	Allele not present in any sampled offspring. All three sires homozygous, so it could have been contributed by any of the three, but considered most likely to represent the teriary sire
Cm	208PVM	BS73	220	5997	3?	1	0
Cm	208PVM	Cc117	232	13475	2	0	0
Cm	208PVM	Cc117	234	3710	1	0	0
Cm	208PVM	Cc117	238	6913	1	0	0
Cm	208PVM	Cc117	240	5335	1	1	0
Cm	208PVM	Cc117	252	1265	1	0	0
Cm	208PVM	CHMY01	237	4591	1	0	0
Cm	208PVM	CHMY01	245	16153	2	1	0
Cm	208PVM	CHMY01	249	14224	2	0	0
Cm	208PVM	CHMY01	261	4190	1	0	0
Cm	208PVM	CHMY02	214	4921	1	0	0
Cm	208PVM	CHMY02	226	8429	1	0	0
Cm	208PVM	CHMY02	234	7003	1	1	0
Cm	208PVM	CHMY02	258	4411	1	0	0
Cm	208PVM	CHMY02	262	2797	1	0	0
Cm	208PVM	CHMY02	266	2248	1	0	0
Cm	208PVM	CHMY39	154	4788	1	1	0
Cm	208PVM	CHMY39	162	2607	2	0	0
Cm	208PVM	CHMY39	166	1408	1	0	0
Cm	208PVM	CHMY39	170	2677	1	0	0
Cm	208PVM	CHMY39	174	1564	1	1	0
Cm	208PVM	CHMY47	255	12142	2	0	0
Cm	208PVM	CHMY47	259	12480	2	0	0
Cm	208PVM	CHMY47	279	2869	1	0	0
Cm	208PVM	CHMY47	283	4887	1?	0	0	Allele not detected in offspring. Secondary sire and tertiary sire homozygous, but presumed it represented the tertiary sire
Cm	208PVM	Cc7	182	6299	1	0	0
Cm	208PVM	Cc7	184	5298	1	0	0
Cm	208PVM	Cc7	186	4042	1?	0	0	Allele not detected in offspring. Tertiary sire was homozygous for 184 via 3 genotyped offspring.
Cm	208PVM	Cc7	188	2345	2	1	0
Cm	208PVM	Cc7	196	789	1	0	0
Cm	208PVM	Cm3	160	9366	1	0	0
Cm	208PVM	Cm3	162	2662	1	1	0
Cm	208PVM	Cm3	168	18746	4	1	0
Cm	208PVM	Cm58	129	17525	3	0	0
Cm	208PVM	Cm58	133	8124	3	1	0
Cm	208PVM	Cm72	246	866	1	0	0
Cm	208PVM	Cm72	260	626	1	0	0
Cm	208PVM	Cm72	278	482	1	0	0
Cm	208PVM	Cm72	284	410	2	0	0
Cm	208PVM	Cm72	292	101	1	0	0
Cm	208PVM	Or2	155	10132	1	0	0
Cm	208PVM	Or2	157	8618	2	0	0
Cm	208PVM	Or2	161	4743	1	0	0
Cm	208PVM	Or2	167	3220	1	0	0
Cm	208PVM	Or2	173	4194	1	1	0
Cm	213PVM	BS6	334	8360	2	1	0
Cm	213PVM	BS28	243	294	1	0	0
Cm	213PVM	BS28	255	419	1	0	0
Cm	213PVM	BS73	216	456	1	0	0
Cm	213PVM	BS73	232	327	1	0	0
Cm	213PVM	Cc117	234	4707	0	0	1
Cm	213PVM	Cc117	238	1507	0	0	1
Cm	213PVM	Cc117	240	3441	1	0	0
Cm	213PVM	Cc117	250	2255	1	0	0
Cm	213PVM	CHMY01	221	1477	1	0	0
Cm	213PVM	CHMY01	237	580	0	0	1
Cm	213PVM	CHMY01	245	352	0	0	1
Cm	213PVM	CHMY01	249	858	1	0	0
Cm	213PVM	CHMY02	214	13130	1	0	0
Cm	213PVM	CHMY02	250	7116	1	0	0
Cm	213PVM	CHMY39	182	900	0	0	1
Cm	213PVM	CHMY39	186	1647	1	0	0
Cm	213PVM	CHMY39	190	2403	1	0	0
Cm	213PVM	CHMY47	251	3871	1	0	0
Cm	213PVM	CHMY47	255	6072	1	1	0
Cm	213PVM	Cc7	194	4255	1	0	0
Cm	213PVM	Cc7	196	1261	1	1	0
Cm	213PVM	Cm3	162	1722	1	0	0
Cm	213PVM	Cm3	168	988	1	1	0
Cm	213PVM	Cm58	129	2149	1	0	0
Cm	213PVM	Cm58	147	736	1	0	0
Cm	213PVM	Cm72	236	2093	1	0	0
Cm	213PVM	Cm72	264	824	1	0	0
Cm	213PVM	Cm72	288	151	0	0	1
Cm	213PVM	Or2	161	2061	1	0	1
Cm	213PVM	Or2	173	1254	1	0	1
Cm	214PVM	BS6	304	5844	1	0	0
Cm	214PVM	BS6	324	2532	1	0	0
Cm	214PVM	BS6	336	4529	1	0	0
Cm	214PVM	BS6	370	512	1	0	0
Cm	214PVM	BS28	247	974	0	0	1
Cm	214PVM	BS28	251	4335	1	0	0
Cm	214PVM	BS28	263	4233	1	0	0
Cm	214PVM	BS28	271	2066	1	0	0
Cm	214PVM	BS28	279	1991	1	0	0
Cm	214PVM	BS73	204	1915	1	0	0
Cm	214PVM	BS73	216	2408	1	0	0
Cm	214PVM	BS73	236	2213	2	0	0
Cm	214PVM	BS73	240	240	0	0	1
Cm	214PVM	Cc117	246	2388	2	0	0
Cm	214PVM	Cc117	248	1221	1	0	0
Cm	214PVM	Cc117	250	1282	1	1	0
Cm	214PVM	CHMY01	241	6689	1	1	0
Cm	214PVM	CHMY01	245	6877	1	0	0
Cm	214PVM	CHMY01	249	4439	1	1	0
Cm	214PVM	CHMY01	261	4976	1	0	0
Cm	214PVM	CHMY02	218	6199	1	0	0
Cm	214PVM	CHMY02	222	8173	1	0	0
Cm	214PVM	CHMY02	250	3110	1	0	0
Cm	214PVM	CHMY02	258	1568	1	1	0
Cm	214PVM	CHMY02	266	324	0	0	1
Cm	214PVM	CHMY39	146	171	0	0	1
Cm	214PVM	CHMY39	162	761	2	0	0
Cm	214PVM	CHMY39	166	422	1	0	0
Cm	214PVM	CHMY39	170	245	1	0	0
Cm	214PVM	CHMY47	247	1307	1	1	0
Cm	214PVM	CHMY47	251	2102	1	0	0
Cm	214PVM	CHMY47	255	1183	1	0	0
Cm	214PVM	CHMY47	261	647	1	0	0
Cm	214PVM	Cc7	164	921	1	0	0
Cm	214PVM	Cc7	186	3520	1	0	0
Cm	214PVM	Cc7	188	2727	1	0	0
Cm	214PVM	Cc7	192	2270	1	0	0
Cm	214PVM	Cm3	160	1325	0	0	1
Cm	214PVM	Cm3	164	3655	1	0	0
Cm	214PVM	Cm3	168	5992	2	1	0
Cm	214PVM	Cm3	174	2145	1	0	0
Cm	214PVM	Cm58	129	12180	2	1	0
Cm	214PVM	Cm58	133	10974	2	1	0
Cm	214PVM	Cm72	236	8476	1	1	0
Cm	214PVM	Cm72	270	635	1	0	0
Cm	214PVM	Cm72	284	466	1	0	0
Cm	214PVM	Cm72	286	259	1	0	0	not originally called; considered post allele stutter of allele 284
Cm	214PVM	Or2	153	4932	1	0	0
Cm	214PVM	Or2	155	4076	1	0	0
Cm	214PVM	Or2	169	2822	1	0	0
Cm	214PVM	Or2	175	373	0	0	1
Cm	214PVM	Or2	185	1369	1	0	0
Cm	218PVM	BS6	318	217	1	0	0
Cm	218PVM	BS6	332	244	1	1	0
Cm	218PVM	BS6	344	5386	1	1	0
Cm	218PVM	BS6	348	ND	2	0	0	Unique tertiary sire allele not detected
Cm	218PVM	BS6	362	2219	1	0	0
Cm	218PVM	BS28	251	25450	5	1	0
Cm	218PVM	BS28	275	ND	1	0	0	Unique tertiary sire allele not detected
Cm	218PVM	BS73	212	7423	1	0	0
Cm	218PVM	BS73	216	8873	4	0	0
Cm	218PVM	BS73	220	522	0	0	1
Cm	218PVM	BS73	228	ND	1	0	0	Unique tertiary sire allele not detected
Cm	218PVM	Cc117	234	360	3	0	0
Cm	218PVM	Cc117	240	6757	1	0	0
Cm	218PVM	Cc117	246	ND	1	0	0	Unique secondary sire allele not detected
Cm	218PVM	Cc117	250	4286	1	0	0
Cm	218PVM	CHMY01	229	1065	1	0	0
Cm	218PVM	CHMY01	237	2372	2	0	0
Cm	218PVM	CHMY01	241	15824	1	0	0
Cm	218PVM	CHMY01	253	653	1	0	0
Cm	218PVM	CHMY01	257	289	0	0	1
Cm	218PVM	CHMY01	269	8618	1	0	0
Cm	218PVM	CHMY02	218	519	1	0	0
Cm	218PVM	CHMY02	222	237	1	0	0
Cm	218PVM	CHMY02	230	17326	2	0	0
Cm	218PVM	CHMY02	238	156	1	0	0
Cm	218PVM	CHMY02	246	252	1	0	0
Cm	218PVM	CHMY39	154	600	1	0	0	weak RFU run
Cm	218PVM	CHMY39	162	ND	2	0	0	weak RFU run; Unique tertiary sire allele not detected in the PVM
Cm	218PVM	CHMY39	178	ND	1	0	0	weak RFU run; Unique secondary sire allele not detected in the PVM
Cm	218PVM	CHMY39	182	246	1	0	0	weak RFU run
Cm	218PVM	CHMY39	190	ND	1	0	0	weak RFU run; Unique secondary sire allele not detected in the PVM
Cm	218PVM	CHMY47	247	185	2	1	0
Cm	218PVM	CHMY47	255	2679	2	0	0
Cm	218PVM	CHMY47	259	268	1	1	0
Cm	218PVM	CHMY47	283	1374	1	0	0
Cm	218PVM	Cc7	182	7031	1	0	0
Cm	218PVM	Cc7	184	4840	1	0	0
Cm	218PVM	Cc7	190	172	2	0	0
Cm	218PVM	Cc7	222	ND	1	0	0	Unique secondary sire allele not detected
Cm	218PVM	Cc7	224	ND	1	0	0	Unique secondary sire allele not detected
Cm	218PVM	Cm3	164	ND	1	0	0	Unique tertiary sire allele not detected
Cm	218PVM	Cm3	166	8201	1	0	0
Cm	218PVM	Cm3	168	7404	3	0	0
Cm	218PVM	Cm3	170	ND	1	0	0	Unique secondary sire allele not detected
Cm	218PVM	Cm58	129	13685	2	1	0
Cm	218PVM	Cm58	131	ND	1	0	0	Unique tertiary sire allele not detected
Cm	218PVM	Cm58	133	ND	1	0	0	Unique secondary sire allele not detected
Cm	218PVM	Cm58	135	9375	1	0	0
Cm	218PVM	Cm58	147	158	1	0	0
Cm	218PVM	Cm72	246	ND	1	0	0	Unique secondary sire allele not detected
Cm	218PVM	Cm72	258	2824	1	0	0
Cm	218PVM	Cm72	278	ND	1	0	0	Unique tertiary sire allele not detected
Cm	218PVM	Cm72	280	ND	1	0	0	Unique tertiary sire allele not detected
Cm	218PVM	Cm72	292	615	2	0	0
Cm	218PVM	Or2	153	306	1	0	0
Cm	218PVM	Or2	155	233	1	0	0
Cm	218PVM	Or2	159	2940	1	0	0
Cm	218PVM	Or2	163	6740	1	0	0
Cm	218PVM	Or2	173	4121	1	0	0
Cm	218PVM	Or2	191	ND	1	0	0	Unique secondary sire allele not detected
Cm	222PVM	BS6	326	5386	1	0	0
Cm	222PVM	BS6	332	3648	1	0	0
Cm	222PVM	BS6	336	1547	1	0	0
Cm	222PVM	BS6	340	1780	1	0	0
Cm	222PVM	BS6	354	533	1	0	0
Cm	222PVM	BS6	360	1059	1	0	0
Cm	222PVM	BS28	239	12842	2	0	0
Cm	222PVM	BS28	251	13903	2	0	0
Cm	222PVM	BS28	271	4557	1	0	0
Cm	222PVM	BS28	279	205	1	0	0
Cm	222PVM	BS73	200	5136	1	0	0
Cm	222PVM	BS73	212	390	1	0	0
Cm	222PVM	BS73	216	415	1	1	0
Cm	222PVM	BS73	224	2600	1	0	0
Cm	222PVM	BS73	232	3593	1	0	0
Cm	222PVM	BS73	248	887	1	0	0
Cm	222PVM	Cc117	234	296	1	0	0
Cm	222PVM	Cc117	240	3363	1	0	0
Cm	222PVM	Cc117	244	649	0	0	1
Cm	222PVM	Cc117	248	3303	1	0	0
Cm	222PVM	Cc117	250	1700	1	0	0
Cm	222PVM	Cc117	252	3345	2	0	0
Cm	222PVM	CHMY01	221	1716	1	0	0
Cm	222PVM	CHMY01	229	16057	2	0	0
Cm	222PVM	CHMY01	241	9326	1	0	0
Cm	222PVM	CHMY01	237	2065	1	0	0
Cm	222PVM	CHMY01	249	5428	1	0	0
Cm	222PVM	CHMY01	261	659	0	0	1
Cm	222PVM	CHMY02	214	794	0	0	1
Cm	222PVM	CHMY02	222	11119	1	0	0
Cm	222PVM	CHMY02	226	16222	2	0	0
Cm	222PVM	CHMY02	234	656	1	0	0
Cm	222PVM	CHMY02	246	4072	1	1	0
Cm	222PVM	CHMY02	254	179	1	0	0
Cm	222PVM	CHMY39	158	2064	2	0	0
Cm	222PVM	CHMY39	162	583	1	1	0
Cm	222PVM	CHMY39	170	141	1	1	0
Cm	222PVM	CHMY39	182	ND	1	0	0	Secondary sire null allele. Very weak amplification for this locus/sample
Cm	222PVM	CHMY39	186	303	1	0	0
Cm	222PVM	CHMY47	247	671	1	1	0
Cm	222PVM	CHMY47	251	2901	1	0	0
Cm	222PVM	CHMY47	259	2191	2	0	0
Cm	222PVM	CHMY47	275	1509	1	0	0
Cm	222PVM	CHMY47	279	724	1	0	0
Cm	222PVM	Cc7	188	4284	1	1	0
Cm	222PVM	Cc7	190	3486	2	0	0
Cm	222PVM	Cc7	194	2477	1	0	0	Not originally called; considered stutter
Cm	222PVM	Cc7	196	3665	2	0	0
Cm	222PVM	Cm3	162	3097	1	0	0
Cm	222PVM	Cm3	168	9134	4	0	0
Cm	222PVM	Cm3	170	3342	1	0	0
Cm	222PVM	Cm58	123	904	0	0	1
Cm	222PVM	Cm58	129	12767	3	0	0
Cm	222PVM	Cm58	131	5277	1	0	0
Cm	222PVM	Cm58	133	5973	1	0	0
Cm	222PVM	Cm58	135	347	1	0	0
Cm	222PVM	Cm72	236	6627	2	0	0
Cm	222PVM	Cm72	248	3248	1	0	0
Cm	222PVM	Cm72	250	1561	1	0	0
Cm	222PVM	Cm72	252	ND	1	0	0	Secondary sire allele not detected in the PVM
Cm	222PVM	Cm72	272	170	0	0	1
Cm	222PVM	Cm72	278	321	1	0	0
Cm	222PVM	Or2	153	1767	1	0	0
Cm	222PVM	Or2	157	4813	1	0	0
Cm	222PVM	Or2	161	3674	1	0	0
Cm	222PVM	Or2	175	2623	1	0	0
Cm	222PVM	Or2	177	472	0	0	1
Cm	222PVM	Or2	185	1739	1	0	0
Cm	222PVM	Or2	195	175	1	0	0
Cm	228PVM	BS6	334	3359	2	0	0
Cm	228PVM	BS6	338	1858	1	0	0
Cm	228PVM	BS6	340	989	1	0	0
Cm	228PVM	BS6	344	2019	2	0	0
Cm	228PVM	BS6	352	709	1	0	0
Cm	228PVM	BS6	364	682	1	0	0
Cm	228PVM	BS28	239	10667	1	1	0
Cm	228PVM	BS28	243	8018	1	1	0
Cm	228PVM	BS28	247	5333	1	0	0
Cm	228PVM	BS28	251	11687	2	0	0
Cm	228PVM	BS28	271	3239	1	0	0
Cm	228PVM	BS28	275	2262	1	0	0
Cm	228PVM	BS28	283	1770	1	0	0
Cm	228PVM	BS73	212	2029	1?	0	0	Assumed to be the missing second allele from quaternary sire (3 offspring genotyped)
Cm	228PVM	BS73	216	736	0	0	1
Cm	228PVM	BS73	220	8546	3	1	0
Cm	228PVM	BS73	224	3364	1	0	0
Cm	228PVM	BS73	228	2359	1	0	0
Cm	228PVM	BS73	240	2803	2	0	0
Cm	228PVM	Cc117	232	1834	1	0	0
Cm	228PVM	Cc117	238	6698	3	0	0
Cm	228PVM	Cc117	240	4399	2	0	0
Cm	228PVM	Cc117	244	1229	1	1	0
Cm	228PVM	Cc117	252	1811	1	0	0
Cm	228PVM	CHMY01	209	12539	1?	0	0	Assumed to be missing second allele from quaternary sire. (3 offspring genotyped)
Cm	228PVM	CHMY01	237	13857	2	0	0
Cm	228PVM	CHMY01	241	14690	2	1	0
Cm	228PVM	CHMY01	245	5223	1	0	0
Cm	228PVM	CHMY01	249	7619	1	1	0
Cm	228PVM	CHMY01	257	3548	1	0	0
Cm	228PVM	CHMY02	214	4156	1	0	0
Cm	228PVM	CHMY02	218	3220	2	0	0
Cm	228PVM	CHMY02	222	4786	1	0	0
Cm	228PVM	CHMY02	234	2784	1	0	0
Cm	228PVM	CHMY02	246	1682	1	0	0
Cm	228PVM	CHMY02	254	1652	1	1	0
Cm	228PVM	CHMY02	258	1521	1	0	0
Cm	228PVM	CHMY39	154	1147	1	0	0
Cm	228PVM	CHMY39	158	610	1	0	0
Cm	228PVM	CHMY39	162	677	2	0	0
Cm	228PVM	CHMY39	174	247	0	0	1
Cm	228PVM	CHMY39	178	269	1	0	0
Cm	228PVM	CHMY39	182	242	1	0	0
Cm	228PVM	CHMY39	186	191	2	1	0
Cm	228PVM	CHMY47	243	1334	1	0	0
Cm	228PVM	CHMY47	247	1316	1	0	0
Cm	228PVM	CHMY47	251	2222	3	1	0
Cm	228PVM	CHMY47	257	970	1	0	0
Cm	228PVM	CHMY47	271	819	1	0	0
Cm	228PVM	CHMY47	275	3845	1	0	0
Cm	228PVM	Cc7	178	3002	1	0	0
Cm	228PVM	Cc7	182	2928	1	0	0
Cm	228PVM	Cc7	184	4685	3	1	0
Cm	228PVM	Cc7	194	1308	1	0	0
Cm	228PVM	Cc7	196	1082	1	0	0
Cm	228PVM	Cc7	198	834	1	0	0
Cm	228PVM	Cm3	162	16711	5	0	0
Cm	228PVM	Cm3	168	2571	1	1	0
Cm	228PVM	Cm3	170	1076	1	1	0
Cm	228PVM	Cm3	190	763	1	0	0
Cm	228PVM	Cm58	129	17062	4	1	0
Cm	228PVM	Cm58	131	3709	2	0	0
Cm	228PVM	Cm58	133	9372	2	0	0
Cm	228PVM	Cm72	236	5189	1	1	0
Cm	228PVM	Cm72	246	5084	3	0	0
Cm	228PVM	Cm72	272	430	1	0	0
Cm	228PVM	Cm72	280	241	1	1	0
Cm	228PVM	Cm72	284	126	1	0	0
Cm	228PVM	Cm72	298	300	1	0	0
Cm	228PVM	Or2	153	4969	1	0	0
Cm	228PVM	Or2	155	5146	1	0	0
Cm	228PVM	Or2	157	7356	3	1	0
Cm	228PVM	Or2	169	1369	1	0	0
Cm	228PVM	Or2	177	1257	1	0	0
Cm	228PVM	Or2	195	613	1	0	0
Cm	238PVM	BS6	334	5546	1	0	0
Cm	238PVM	BS6	364	2461	1	0	0
Cm	238PVM	BS28	239	10856	1	1	0
Cm	238PVM	BS28	251	14814	1	0	0
Cm	238PVM	BS73	212	9700	1	0	0
Cm	238PVM	BS73	216	8237	1	0	0
Cm	238PVM	Cc117	238	6171	1	0	0
Cm	238PVM	Cc117	244	3704	1	0	0
Cm	238PVM	CHMY01	233	17121	1	0	0
Cm	238PVM	CHMY01	237	14448	1	0	0
Cm	238PVM	CHMY02	218	19473	1	0	0
Cm	238PVM	CHMY02	226	17362	1	1	0
Cm	238PVM	CHMY39	158	2630	1	0	0
Cm	238PVM	CHMY39	178	1311	1	0	0
Cm	238PVM	CHMY47	251	5309	1	0	0
Cm	238PVM	CHMY47	259	4898	1	0	0
Cm	238PVM	Cc7	180	7944	1	0	0
Cm	238PVM	Cc7	224	1072	0	0	0
Cm	238PVM	Cm3	160	9942	1	1	0
Cm	238PVM	Cm3	170	4997	1	0	0
Cm	238PVM	Cm58	129	10829	1	1	0
Cm	238PVM	Cm58	133	9932	1	1	0
Cm	238PVM	Cm72	240	10200	1	0	0
Cm	238PVM	Cm72	288	490	1	0	0
Cm	238PVM	Or2	169	5638	1	0	0
Cm	238PVM	Or2	177	3942	1	0	0
Cm	250PVM	BS6	318	2089	1	0	0
Cm	250PVM	BS6	322	1849	1	0	0
Cm	250PVM	BS6	326	3841	2	0	0
Cm	250PVM	BS6	334	1308	1	0	0
Cm	250PVM	BS6	344	384	0	0	1
Cm	250PVM	BS6	348	498	1	0	0
Cm	250PVM	BS6	378	143	1	0	0
Cm	250PVM	BS28	239	5281	1	0	0
Cm	250PVM	BS28	251	17694	6	0	0
Cm	250PVM	BS28	267	1662	1	0	0
Cm	250PVM	BS28	283	227	0	0	1
Cm	250PVM	BS73	200	1029	1	0	0
Cm	250PVM	BS73	212	2330	1	0	0
Cm	250PVM	BS73	216	3181	2	0	0
Cm	250PVM	BS73	220	1785	1	0	0
Cm	250PVM	BS73	224	2405	1	1	0
Cm	250PVM	BS73	228	1208	1	0	0
Cm	250PVM	BS73	232	2302	1	0	0
Cm	250PVM	Cc117	234	3799	2	0	0
Cm	250PVM	Cc117	236	6734	2	0	0
Cm	250PVM	Cc117	246	1612	1	0	0	Not originally called; considered stutter of allele 248
Cm	250PVM	Cc117	248	2798	2	0	0
Cm	250PVM	Cc117	250	832	1	0	0
Cm	250PVM	CHMY01	229	4374	1	0	0
Cm	250PVM	CHMY01	233	2724	1	0	0
Cm	250PVM	CHMY01	237	2548	1	1	0
Cm	250PVM	CHMY01	245	4125	1	1	0
Cm	250PVM	CHMY01	249	3199	1	0	0
Cm	250PVM	CHMY01	253	4505	2	0	0
Cm	250PVM	CHMY01	261	3332	1	0	0
Cm	250PVM	CHMY02	226	2835	1	0	0
Cm	250PVM	CHMY02	234	6080	1	0	0
Cm	250PVM	CHMY02	238	5814	2	1	0
Cm	250PVM	CHMY02	246	6311	2	0	0
Cm	250PVM	CHMY02	250	1344	1	0	0
Cm	250PVM	CHMY02	262	730	1	0	0
Cm	250PVM	CHMY39	162	1301	2	1	0
Cm	250PVM	CHMY39	166	1086	3	0	0
Cm	250PVM	CHMY39	170	734	1	1	0
Cm	250PVM	CHMY39	182	325	2	0	0
Cm	250PVM	CHMY47	231	1050	1	0	0
Cm	250PVM	CHMY47	243	1675	1	0	0
Cm	250PVM	CHMY47	247	3722	2	1	0
Cm	250PVM	CHMY47	251	1585	1	0	0
Cm	250PVM	CHMY47	255	2919	2	0	0
Cm	250PVM	CHMY47	259	946	1	1	0
Cm	250PVM	Cc7	180	2318	1	0	0
Cm	250PVM	Cc7	184	2186	1	0	0	Not originally called; considered stutter
Cm	250PVM	Cc7	186	2738	1	0	0
Cm	250PVM	Cc7	188	3479	1	0	0
Cm	250PVM	Cc7	190	2770	2	0	0
Cm	250PVM	Cc7	194	1321	1	0	0
Cm	250PVM	Cc7	208	368	1	0	0
Cm	250PVM	Cm3	160	3617	1	0	0	Not originally called; considered stutter
Cm	250PVM	Cm3	162	7799	4	0	0
Cm	250PVM	Cm3	166	2036	1	0	0
Cm	250PVM	Cm3	168	1934	1	0	0
Cm	250PVM	Cm3	170	226	1	0	0	Not originally called; considered stutter
Cm	250PVM	Cm58	129	10003	4	1	0
Cm	250PVM	Cm58	131	2179	1	0	0	Not originally called; considered stutter
Cm	250PVM	Cm58	133	6537	2	0	0
Cm	250PVM	Cm58	147	1368	1	0	0
Cm	250PVM	Cm72	236	2884	1	0	0
Cm	250PVM	Cm72	244	1676	1	0	0
Cm	250PVM	Cm72	254	1067	1	0	0
Cm	250PVM	Cm72	262	928	1	0	0
Cm	250PVM	Cm72	270	535	1	0	0
Cm	250PVM	Cm72	278	390	1	0	0
Cm	250PVM	Cm72	284	124	1	0	0
Cm	250PVM	Or2	155	2290	1	0	0	Not originally called; considered stutter
Cm	250PVM	Or2	157	3540	1	0	0
Cm	250PVM	Or2	161	3312	1	0	0
Cm	250PVM	Or2	177	1480	1	0	0
Cm	250PVM	Or2	179	765	1	0	0
Cm	250PVM	Or2	191	406	1	1	0
Cm	254PVM	BS6	310	632	1	0	0
Cm	254PVM	BS6	330	6452	1	0	0
Cm	254PVM	BS6	336	4960	1	0	0
Cm	254PVM	BS6	352	168	1	0	0
Cm	254PVM	BS6	364	ND	1	0	0	Unique tertiary sire allele not detected
Cm	254PVM	BS28	239	27284	1	1	0
Cm	254PVM	BS28	251	22945	3	0	0
Cm	254PVM	BS73	212	7987	1	0	0
Cm	254PVM	BS73	220	1081	1	1	0
Cm	254PVM	BS73	224	6449	2	0	0
Cm	254PVM	BS73	232	ND	1	0	0	Unique tertiary sire allele not detected
Cm	254PVM	Cc117	234	6455	1	0	0
Cm	254PVM	Cc117	240	7374	1	0	0
Cm	254PVM	Cc117	246	264	1	0	0
Cm	254PVM	Cc117	248	ND	1	0	0	Unique tertiary sire allele not detected
Cm	254PVM	Cc117	250	347	1	0	0
Cm	254PVM	CHMY01	229	3034	1	0	0
Cm	254PVM	CHMY01	233	15760	2	0	0
Cm	254PVM	CHMY01	245	15275	1	1	0
Cm	254PVM	CHMY01	249	ND	1	0	0	Unique tertiary sire allele not detected
Cm	254PVM	CHMY02	230	1617	1	0	0
Cm	254PVM	CHMY02	238	1321	2	0	0
Cm	254PVM	CHMY02	242	1571	1	0	0
Cm	254PVM	CHMY02	246	17237	1	1	0
Cm	254PVM	CHMY02	262	284	1	0	0
Cm	254PVM	CHMY39	162	325	1	0	0
Cm	254PVM	CHMY39	170	2150	3	1	0
Cm	254PVM	CHMY39	178	1952	1	0	0
Cm	254PVM	CHMY39	182	ND	1	0	0	Unique secondary sire allele not detected
Cm	254PVM	CHMY47	247	7416	1	0	0
Cm	254PVM	CHMY47	251	6241	1	1	0
Cm	254PVM	CHMY47	255	543	1	0	0
Cm	254PVM	CHMY47	257	ND	2	0	0	Unique tertiary sire allele not detected
Cm	254PVM	CHMY47	279	245	1	0	0
Cm	254PVM	Cc7	182	1750	2	0	0
Cm	254PVM	Cc7	184	ND	1	1	0
Cm	254PVM	Cc7	198	4098	1	0	0
Cm	254PVM	Cc7	204	2760	1	0	0
Cm	254PVM	Cm3	160	ND	1	0	0	Tertiary sire allele not detected
Cm	254PVM	Cm3	162	722	1	0	0
Cm	254PVM	Cm3	168	17396	3	1	0
Cm	254PVM	Cm58	123	14425	3	1	0
Cm	254PVM	Cm58	129	12873	3	1	0
Cm	254PVM	Cm72	236	ND	2	1	0	Tertiary sire allele not detected
Cm	254PVM	Cm72	252	5274	1	0	0
Cm	254PVM	Cm72	272	244	1	0	0
Cm	254PVM	Cm72	278	760	1	0	0	Not originally called, assumed as stutter of allele 760
Cm	254PVM	Cm72	280	1100	1	0	0
Cm	254PVM	Or2	157	1034	1	0	0
Cm	254PVM	Or2	171	2733	1	0	0
Cm	254PVM	Or2	175	502	2	0	0
Cm	254PVM	Or2	179	1861	1	0	0
Cm	256PVM	BS6	336	8124	1	1	0
Cm	256PVM	BS6	364	3178	1	0	0
Cm	256PVM	BS28	251	5139	1	1	0
Cm	256PVM	BS28	283	2474	1	0	0
Cm	256PVM	BS73	200	3800	1	0	0
Cm	256PVM	BS73	220	2655	1	0	0
Cm	256PVM	BS73	232	318	0	0	1
Cm	256PVM	BS73	244	197	0	0	1
Cm	256PVM	Cc117	248	4297	1	0	0
Cm	256PVM	Cc117	250	3996	1	1	0
Cm	256PVM	CHMY01	229	4640	1	0	0
Cm	256PVM	CHMY01	233	444	0	0	1
Cm	256PVM	CHMY01	241	3453	1	1	0
Cm	256PVM	CHMY01	249	175	0	0	1
Cm	256PVM	CHMY02	214	19848	1	0	0
Cm	256PVM	CHMY02	226	13218	1	0	0
Cm	256PVM	CHMY39	170	1502	2	0	0
Cm	256PVM	CHMY47	251	4727	1	1	0
Cm	256PVM	CHMY47	267	3046	1	0	0
Cm	256PVM	Cc7	164	144	1	0	0
Cm	256PVM	Cc7	188	6592	1	0	0
Cm	256PVM	Cm3	160	1874	1	0	0
Cm	256PVM	Cm3	170	1539	1	0	0
Cm	256PVM	Cm58	129	5125	1	1	0
Cm	256PVM	Cm58	131	3128	1	0	0
Cm	256PVM	Cm72	236	12239	1	0	0
Cm	256PVM	Cm72	248	3803	1	0	0
Cm	256PVM	Or2	153	7338	1	0	0
Cm	256PVM	Or2	161	5689	1	0	0
Cm	264PVM	BS6	334	6227	1	0	0
Cm	264PVM	BS6	336	5557	1	1	0
Cm	264PVM	BS28	239	22299	1	0	0
Cm	264PVM	BS28	251	18035	1	1	0
Cm	264PVM	BS73	220	8403	1	0	0
Cm	264PVM	BS73	236	6998	1	0	0
Cm	264PVM	Cc117	248	6463	1	0	0
Cm	264PVM	Cc117	252	4465	1	1	0
Cm	264PVM	CHMY01	229	15847	1	0	0
Cm	264PVM	CHMY01	237	13286	1	1	0
Cm	264PVM	CHMY02	222	22903	1	0	0
Cm	264PVM	CHMY02	246	16658	1	0	0
Cm	264PVM	CHMY39	146	6200	1	0	0
Cm	264PVM	CHMY39	158	4572	1	0	0
Cm	264PVM	CHMY47	247	11898	2	1	0
Cm	264PVM	Cc7	182	13253	1	0	0
Cm	264PVM	Cc7	184	8157	1	0	0
Cm	264PVM	Cm3	166	8590	1	1	0
Cm	264PVM	Cm3	168	7989	1	1	0
Cm	264PVM	Cm58	133	21503	2	0	0
Cm	264PVM	Cm72	276	1767	1	0	0
Cm	264PVM	Cm72	278	1962	1	0	0
Cm	264PVM	Or2	155	7054	1	0	0
Cm	264PVM	Or2	175	2982	1	0	0
Cm	219PVM	BS6	310	594	?	0	0	Allele not present in sampled offspring, presumed to represent a third sire
Cm	219PVM	BS6	319	2001	1	0	0
Cm	219PVM	BS6	336	612	?	0	0	Allele not present in sampled offspring, presumed to represent a third sire
Cm	219PVM	BS6	360	2606	2	0	0
Cm	219PVM	BS6	372	710	1	0	0
Cm	219PVM	BS28	239	11416	2	0	0
Cm	219PVM	BS28	251	27022	2	1	0
Cm	219PVM	BS73	212	3522	1	1	0
Cm	219PVM	BS73	224	1295	1	0	0
Cm	219PVM	BS73	240	1057	1	1	0
Cm	219PVM	BS73	244	939	1	0	0
Cm	219PVM	Cc117	240	3094	1	0	0
Cm	219PVM	Cc117	244	1571	1	1	0
Cm	219PVM	Cc117	248	2129	1	1	0
Cm	219PVM	Cc117	250	1128	1	0	0
Cm	219PVM	CHMY01	233	32652	3	0	0
Cm	219PVM	CHMY01	241	11587	1	0	0
Cm	219PVM	CHMY02	218	1419	?	0	0	Allele not present in sampled offspring, presumed to represent a third sire
Cm	219PVM	CHMY02	226	7459	1	1	0
Cm	219PVM	CHMY02	238	4032	1	0	0
Cm	219PVM	CHMY02	246	5632	1	0	0
Cm	219PVM	CHMY02	262	2801	1	0	0
Cm	219PVM	CHMY39	166	1341	1	0	0
Cm	219PVM	CHMY39	178	1016	1	0	0
Cm	219PVM	CHMY39	182	263	0	0	1
Cm	219PVM	CHMY39	190	750	1	1	0
Cm	219PVM	CHMY47	247	12465	1	0	0
Cm	219PVM	CHMY47	251	9134	1	0	0
Cm	219PVM	CHMY47	255	8888	1	0	0
Cm	219PVM	CHMY47	263	789	?	0	0	Allele not present in sampled offspring, presumed to represent a third sire
Cm	219PVM	CHMY47	273	696	?	1?	1?	Could be maternal contamination, but considered more likely to represent a sire that was not represented in the offspring
Cm	219PVM	CHMY47	279	3922	1	0	0
Cm	219PVM	Cc7	164	366	1	0	0
Cm	219PVM	Cc7	182	8843	1	1	0
Cm	219PVM	Cc7	184	4152	1	0	0
Cm	219PVM	Cc7	190	2579	1	1	0
Cm	219PVM	Cm3	154	17031	1	0	0
Cm	219PVM	Cm3	160	12784	1	0	0
Cm	219PVM	Cm3	164	9082	1	0	0
Cm	219PVM	Cm3	168	9577	1	1	0
Cm	219PVM	Cm58	129	23065	1	1	0
Cm	219PVM	Cm58	135	15110	1	1	0
Cm	219PVM	Cm72	246	2063	1	1	0
Cm	219PVM	Cm72	262	1405	1	0	0
Cm	219PVM	Cm72	310	102	1	0	0
Cm	219PVM	Or2	155	8880	1	0	0
Cm	219PVM	Or2	161	10842	1	0	0
Cm	219PVM	Or2	163	5194	1	0	0
Cm	219PVM	Or2	191	774	?	0	0	Allele not present in sampled offspring, presumed to represent a third sire
Cm	219PVM	Or2	197	1210	1	0	0
Cm	261PVM	BS6	318	3534	1	0	0
Cm	261PVM	BS6	394	452	1	0	0
Cm	261PVM	BS28	247	32638	1	0	0
Cm	261PVM	BS28	259	25391	1	0	0
Cm	261PVM	BS73	212	6564	1	1	0
Cm	261PVM	BS73	232	4123	1	0	0
Cm	261PVM	Cc117	232	14909	1	0	0
Cm	261PVM	Cc117	248	7118	1	1	0
Cm	261PVM	CHMY01	241	25436	1	0	0
Cm	261PVM	CHMY01	253	17855	1	0	0
Cm	261PVM	CHMY02	230	15613	1	0	0
Cm	261PVM	CHMY02	254	12211	1	0	0
Cm	261PVM	CHMY39	154	7015	1	0	0
Cm	261PVM	CHMY39	162	4244	1	0	0
Cm	261PVM	CHMY47	263	15789	1	1	0
Cm	261PVM	CHMY47	267	12950	1	1	0
Cm	261PVM	Cc7	182	6262	1	0	0
Cm	261PVM	Cc7	194	3936	1	0	0
Cm	261PVM	Cm3	160	31597	1	0	0
Cm	261PVM	Cm3	162	20196	1	0	0
Cm	261PVM	Cm58	129	19635	1	1	0
Cm	261PVM	Cm58	135	15456	1	1	0
Cm	261PVM	Cm72	236	6032	1	0	0
Cm	261PVM	Cm72	248	2690	1	0	0
Cm	261PVM	Or2	153	15413	1	1	0
Cm	261PVM	Or2	173	6097	1	0	0

## Sheet: Table S6
Table S6. Loggerhead turtle offspring genotypes used in COLONY analyses for PVM groundtruthing. e: early-stage embryo. f: late-stage embryo or dead in nest hatchling. lh: live hatchling.
Sample ID	13a	13b	18a	18b	21a	21b	25a	25b	28a	28b	30a	30b	31a	31b	34a	34b	69a	69b	70a	70b	71a	71b	73a	73b	74a	74b	84a	84b	24a	24b	6a	6b
Cc027_e223	256	262	307	331	318	330	278	304	119	147	209	221	217	249	220	234	174	196	129	129	240	248	373	405	237	241	141	155	286	306	296	316
Cc027_e224	276	280	307	335	318	330	286	290	119	123	197	197	237	249	220	242	170	174	129	147	216	248	361	405	229	261	141	155	286	306	276	304
Cc027_e225	256	262	307	331	330	338	286	304	119	147	197	209	237	249	220	234	170	196	129	129	240	248	361	405	237	261	141	141	286	298	296	304
Cc027_e226	276	280	307	335	318	330	278	290	115	147	209	221	217	249	214	242	174	196	129	147	216	248	361	373	229	261	141	155	298	302	296	304
Cc027_e228	262	280	307	331	330	330	290	290	119	147	197	209	237	249	214	234	170	174	117	129	216	220	361	405	229	241	141	141	286	298	316	316
Cc027_e230	256	262	307	335	330	338	286	290	115	147	197	197	217	249	214	234	170	170	129	147	220	240	373	405	229	261	141	141	298	302	276	304
Cc027_e231	262	280	307	335	318	330	286	290	119	123	209	221	237	249	220	234	170	174	129	147	240	248	361	405	237	241	141	159	286	306	276	316
Cc027_e232	256	276	0	0	318	318	290	290	115	123	221	221	237	237	234	234	170	170	129	147	240	248	361	361	237	241	141	155	286	286	0	0
Cc027_e234	256	262	307	331	330	338	286	290	119	147	197	209	237	237	214	242	170	196	129	147	216	220	361	361	229	261	141	159	286	306	296	304
Cc027_e235	256	262	335	335	0	0	286	290	115	123	197	209	237	249	214	214	170	196	129	129	220	240	361	361	261	261	141	141	298	306	276	304
Cc027_e236	256	276	307	335	0	0	278	290	115	147	197	221	237	249	220	234	174	196	129	129	216	220	361	405	237	241	155	159	298	302	276	304
Cc027_e237	262	280	303	307	318	318	286	286	115	119	221	225	237	245	200	234	170	188	147	151	216	244	329	361	229	245	155	163	286	306	296	312
Cc027_e238	256	276	307	335	318	330	286	304	119	147	197	209	217	249	214	242	174	196	129	129	220	240	373	405	237	241	141	141	286	306	276	304
Cc027_e239	256	262	307	311	318	338	278	286	115	115	197	217	217	245	206	242	170	188	129	155	240	244	373	377	237	241	141	163	286	298	296	312
Cc027_e240	256	262	307	335	330	338	286	304	119	147	197	221	237	237	220	234	170	196	129	147	240	248	361	361	237	241	141	155	298	302	276	304
Cc027_e241	256	276	307	331	318	330	286	304	115	147	209	209	237	237	220	234	170	196	129	147	240	248	361	361	229	261	141	159	286	306	296	316
Cc027_e242	256	262	307	335	318	330	278	304	119	147	197	209	237	249	220	242	170	196	129	129	216	248	361	405	229	241	141	155	286	306	276	316
Cc027_e243	256	276	307	331	318	330	0	0	119	147	197	197	237	237	0	0	170	174	129	147	216	248	0	0	237	241	141	141	306	306	296	304
Cc027_e244	276	280	307	335	318	330	286	290	119	147	209	221	217	237	214	242	174	196	129	129	216	220	361	373	237	241	141	141	286	298	276	304
Cc027_e245	256	262	307	335	318	330	286	290	115	123	197	197	237	249	214	234	170	170	129	147	220	240	361	405	237	261	141	159	302	306	276	316
Cc031_e252	276	300	289	307	300	300	298	298	111	131	225	233	217	241	192	200	180	188	117	141	240	244	361	377	241	253	159	163	290	306	300	300
Cc031_e253	276	300	289	307	318	346	290	298	131	139	197	233	217	241	192	192	178	188	117	141	216	240	357	377	249	253	155	167	302	310	300	328
Cc031_e254	276	300	307	319	300	346	298	298	111	139	221	225	245	249	192	214	180	188	117	141	216	240	361	369	241	249	159	163	290	306	300	308
Cc031_e255	278	292	307	319	300	318	262	298	131	139	225	233	217	241	192	200	178	188	117	141	240	244	361	377	241	249	163	167	302	306	300	300
Cc031_e256	276	300	307	307	300	346	298	298	111	131	197	233	241	249	192	214	180	188	137	141	216	240	357	369	241	241	155	159	302	306	300	300
Cc031_e257	278	292	307	307	300	346	262	290	111	131	197	233	217	241	192	192	180	188	117	129	216	240	357	377	241	241	155	159	306	306	300	328
Cc031_e258	276	300	307	307	300	318	298	298	111	111	197	221	241	249	0	0	180	188	129	137	240	240	0	0	0	0	0	0	290	302	308	328
Cc031_e259	278	292	289	307	318	346	262	298	111	143	197	221	241	249	192	214	178	188	129	137	216	240	357	369	249	253	155	159	290	302	308	328
Cc031_e260	292	300	289	307	318	346	262	290	111	131	225	233	241	249	192	192	178	188	117	141	216	240	361	369	249	253	159	163	302	306	300	328
Cc031_e263	276	278	289	307	300	346	262	290	111	131	197	233	241	249	200	214	180	188	117	129	240	244	361	377	249	253	155	167	290	302	300	328
Cc031_e264	276	300	307	319	300	300	298	298	0	0	221	225	241	249	192	192	180	188	117	129	216	240	357	369	241	249	155	159	290	306	300	308
Cc031_e266	278	292	307	319	300	318	262	290	0	0	221	225	241	249	192	200	178	188	129	137	0	0	0	0	0	0	155	159	290	306	308	328
Cc032_e169	276	276	303	315	292	308	286	294	119	127	225	225	229	233	218	234	170	170	117	129	220	240	329	397	245	261	159	159	274	294	308	308
Cc032_e170	276	280	319	319	292	292	298	302	111	115	209	225	0	0	206	230	162	170	147	151	220	232	329	329	241	245	145	163	0	0	308	308
Cc032_e171	244	264	307	319	296	308	290	290	115	123	225	229	229	233	210	218	170	178	129	147	220	244	329	397	245	257	133	163	274	314	296	308
Cc032_e172	244	276	307	319	308	308	290	294	119	127	225	229	233	241	210	218	170	184	117	129	220	244	329	361	245	261	133	159	274	314	308	308
Cc032_e173	276	276	303	307	292	308	286	298	119	127	225	253	221	241	218	234	170	184	129	147	220	240	329	361	237	257	159	163	290	314	308	308
Cc032_e174	244	264	303	307	308	308	286	294	115	123	225	229	229	233	206	210	170	178	117	129	220	244	329	397	245	261	133	163	290	314	276	308
Cc032_e175	262	264	303	335	292	312	294	302	119	119	209	225	225	233	218	230	170	184	117	137	220	232	329	329	237	241	159	179	274	294	308	308
Cc041_e176	258	270	289	319	304	308	294	294	91	139	193	225	225	249	218	244	178	188	137	151	216	232	365	373	261	261	163	167	282	290	316	316
Cc041_e177	258	270	301	319	308	308	290	302	91	127	193	217	221	249	214	226	170	178	137	141	232	240	337	365	245	245	141	151	282	286	296	316
Cc041_e178	258	270	289	319	304	322	294	302	115	139	193	209	225	249	226	244	178	188	137	141	216	244	365	373	261	261	141	167	274	290	316	316
Cc041_e179	270	276	319	327	308	322	294	302	115	123	221	225	233	249	226	226	162	178	137	141	216	244	329	365	261	261	163	167	274	286	316	316
Cc041_e180	258	270	301	311	308	308	290	302	115	127	193	217	229	249	208	226	170	178	137	141	220	232	329	365	245	245	141	167	282	290	304	316
Cc041_e181	258	270	289	319	304	308	290	302	91	123	193	209	225	233	218	244	178	188	137	151	216	232	329	373	261	261	163	167	274	290	296	316
Cc041_e182	258	270	319	327	304	308	290	294	115	139	221	225	225	233	218	226	178	188	137	141	216	244	329	373	261	261	141	167	274	286	296	316
Cc045_e278	276	280	303	319	296	318	290	294	107	135	193	229	237	241	196	202	184	184	117	141	232	244	353	413	253	257	145	151	282	286	276	316
Cc045_e279	276	280	303	319	318	318	290	290	107	135	193	229	221	241	196	202	184	192	117	141	216	232	337	413	249	265	145	151	270	290	316	324
Cc045_e280	280	292	293	303	296	318	290	290	107	135	225	229	221	277	196	202	166	192	141	147	236	244	337	357	253	257	133	163	270	282	276	300
Cc045_e281	276	280	293	315	318	318	290	290	107	135	193	217	237	277	196	202	166	192	141	147	216	236	353	357	253	257	133	151	270	282	276	316
Cc045_e282	280	290	303	319	318	318	290	294	107	135	225	229	237	241	202	222	166	192	141	147	232	244	0	0	249	265	145	163	270	282	276	300
Cc045_e283	276	280	293	315	0	0	290	290	107	135	193	229	277	277	196	202	184	192	117	129	232	244	353	357	257	265	145	151	0	0	276	300
Cc045_e284	280	290	315	319	296	318	290	294	107	135	217	225	221	277	196	202	166	192	129	147	216	236	337	357	257	257	133	163	282	286	276	300
Cc045_e285	280	290	293	303	296	318	290	294	107	135	225	229	221	277	196	212	166	192	141	147	216	236	337	357	253	257	133	151	282	286	276	300
Cc045_e286	280	290	293	315	318	318	290	290	107	135	193	229	221	277	202	222	184	192	117	141	236	244	337	357	257	265	145	163	270	290	276	300
Cc046_e287	244	260	307	315	304	318	290	310	119	127	233	233	221	241	200	218	170	174	137	137	216	252	329	381	233	257	145	171	298	310	276	308
Cc046_e290	260	266	311	327	304	318	290	310	119	127	233	233	237	241	218	222	174	188	137	137	252	252	381	389	233	257	145	171	270	310	304	308
Cc046_e291	264	266	315	327	296	308	290	298	107	119	225	233	221	241	200	218	170	188	129	137	216	240	329	381	245	253	145	171	298	310	276	308
Cc046_e292	244	264	307	311	296	308	290	298	107	119	213	233	237	241	218	222	170	174	113	129	252	252	381	389	233	245	145	171	270	298	276	308
Cc046_e293	244	260	311	327	0	0	298	298	107	119	225	225	237	241	218	222	170	174	113	137	240	252	361	389	233	257	155	167	270	270	276	316
Cc046_e295	260	266	307	315	308	318	290	290	91	127	213	225	237	245	218	222	174	174	129	137	240	252	361	389	233	245	145	171	270	298	276	316
Cc046_e296	244	260	307	311	296	308	290	298	91	107	213	233	237	241	218	222	170	174	113	137	252	252	381	389	245	253	145	167	298	310	304	316
Cc046_e299	260	266	315	327	308	318	290	310	91	107	225	233	221	241	200	218	170	188	129	137	216	240	329	381	245	253	155	167	270	310	304	308
Cc046_e301	244	264	307	315	308	318	290	290	91	127	213	233	221	241	200	218	174	174	113	129	216	240	329	361	0	0	145	167	298	310	276	316
Cc046_e302	260	266	315	327	296	304	0	0	91	107	213	225	237	241	218	222	170	174	137	137	252	252	329	361	233	257	145	171	270	298	276	308
Cc046_e303	244	264	315	327	308	318	290	310	107	119	213	233	221	245	200	218	170	188	129	137	216	240	329	361	245	253	155	167	270	298	304	308
Cc046_e304	264	266	315	327	308	318	290	290	119	127	233	233	237	245	218	222	174	174	113	129	252	252	329	381	245	253	155	167	270	310	276	316
Cc046_e306	264	266	307	315	308	318	290	298	91	107	213	233	221	245	200	218	170	174	137	137	216	252	0	0	233	245	155	167	270	270	276	308
Cc046_e307	244	260	311	327	296	304	298	310	91	127	213	225	237	241	200	218	174	188	113	137	216	240	329	381	233	245	145	167	270	310	276	308
Cc046_e308	264	266	311	327	304	318	290	310	91	107	213	225	221	241	218	222	170	174	113	129	252	252	329	381	233	257	145	171	298	310	304	316
Cc046_e309	264	266	307	311	304	318	290	310	91	107	213	233	221	245	200	218	170	188	113	137	216	240	361	389	233	257	145	171	270	310	304	308
Cc046_f017	264	266	311	327	296	308	290	290	119	127	225	233	221	245	200	218	170	188	113	129	216	240	329	361	245	253	145	171	270	310	296	308
Cc049_e185	244	276	315	319	296	296	302	302	119	127	229	237	213	221	194	202	188	200	155	159	236	260	329	397	237	261	129	151	290	306	276	304
Cc049_e186	270	276	319	327	296	334	294	298	119	127	229	237	213	221	194	202	166	188	155	159	236	240	329	397	241	261	129	151	290	306	276	304
Cc049_e187	270	278	315	319	296	334	298	300	127	127	229	237	213	221	194	198	188	200	147	155	232	260	329	385	241	261	133	151	290	290	276	304
Cc049_e188	270	270	307	327	296	322	288	302	127	131	197	221	213	233	194	222	180	200	133	147	232	236	361	397	233	241	155	159	290	290	316	316
Cc049_e189	244	270	315	327	296	318	294	310	127	131	221	229	213	233	194	210	180	200	147	155	232	236	361	397	241	245	151	159	294	294	276	304
Cc049_e190	244	278	315	319	296	334	294	302	119	127	229	233	213	249	202	210	166	200	133	159	232	240	385	397	237	261	129	151	290	306	276	312
Cc049_e191	270	278	319	327	296	334	300	302	119	127	229	237	225	249	202	210	166	200	133	147	232	260	377	385	241	261	151	171	290	290	276	312
Cc049_e192	270	278	315	319	296	296	294	302	119	119	221	237	213	249	194	198	166	200	133	159	236	260	385	397	241	261	129	151	290	306	276	304
Cc049_f030	270	270	315	315	312	318	294	302	111	127	221	233	225	233	210	222	180	200	133	155	232	236	361	377	237	245	151	167	290	294	276	316
Cc057_e333	244	254	289	303	296	330	290	300	103	103	209	229	241	251	192	200	170	184	117	141	216	216	329	337	249	281	145	159	294	302	304	312
Cc057_e334	254	286	301	331	308	318	262	290	99	135	205	233	237	237	214	216	180	196	121	141	216	236	329	329	249	281	145	151	294	306	304	304
Cc057_e335	244	264	301	319	296	330	262	300	139	143	197	233	237	251	192	202	170	184	117	141	216	240	0	0	249	249	145	163	302	314	308	312
Cc057_e337	244	254	301	319	296	330	290	300	99	103	209	229	237	241	200	216	170	184	141	141	216	264	0	0	249	249	159	159	274	294	308	308
Cc057_e338	264	286	301	331	318	330	290	294	111	143	205	233	221	245	192	202	170	184	121	125	216	232	0	0	249	281	145	151	306	314	304	308
Cc057_e339	244	254	289	319	296	308	262	290	99	103	197	233	251	251	192	202	170	180	141	141	236	240	0	0	249	281	145	159	302	314	304	312
Cc057_f033	0	0	0	0	296	308	0	0	99	103	225	229	241	241	192	192	170	184	117	125	216	264	337	369	0	0	159	163	302	302	308	312
Cc062_e348	244	270	315	323	312	312	262	288	127	127	225	233	233	251	196	216	174	178	117	137	220	220	337	353	237	245	145	155	302	306	312	316
Cc062_e349	268	270	303	315	0	0	0	0	127	143	0	0	0	0	226	248	174	196	117	129	216	244	329	337	233	253	155	155	0	0	312	316
Cc062_e350	244	280	303	311	0	0	0	0	127	143	0	0	0	0	196	216	174	196	117	117	220	244	329	337	233	253	141	155	0	0	316	340
Cc062_e351	244	270	311	323	312	322	290	306	127	143	225	233	233	251	216	248	174	178	117	137	216	220	353	385	233	253	145	155	298	306	304	312
Cc062_e353	268	270	303	315	312	322	262	288	115	143	225	225	237	251	196	216	174	178	117	137	220	244	353	385	233	245	145	155	290	302	316	340
Cc062_e354	268	270	303	315	308	312	262	306	115	127	225	233	225	233	196	226	170	178	117	137	216	244	329	385	237	253	145	155	302	306	316	340
Cc062_e355	268	270	315	323	0	0	262	306	115	143	233	233	225	233	216	248	170	178	129	137	220	220	329	337	237	245	145	155	298	306	304	312
Cc062_e356	244	270	315	323	312	312	262	288	127	127	225	233	225	237	196	216	174	178	117	137	220	244	337	353	237	245	155	155	290	302	316	340
Cc062_f031	244	280	315	323	308	322	262	306	115	127	225	233	233	251	196	216	170	196	117	117	220	220	337	353	233	253	141	155	290	298	312	316
Cc080_e001	270	276	289	289	300	300	298	306	91	123	221	225	213	233	192	214	170	170	137	141	220	240	329	353	241	245	159	159	270	302	276	304
Cc080_e002	276	276	289	301	300	300	290	298	91	115	221	225	233	249	208	224	170	188	137	141	232	252	353	381	241	245	159	163	270	286	276	304
Cc080_e003	270	296	289	289	300	312	298	306	103	115	197	205	213	249	192	224	170	170	137	137	220	240	329	353	241	265	159	163	270	270	308	308
Cc080_e004	276	296	289	301	312	326	290	302	91	123	205	221	213	249	208	224	170	170	137	141	232	252	329	353	241	265	159	163	286	302	304	308
Cc080_e005	276	276	301	311	300	312	290	298	91	123	221	225	213	233	208	214	170	170	137	137	232	240	329	353	245	265	163	167	270	302	276	308
Cc080_e006	276	276	301	311	300	312	298	306	103	115	221	225	233	233	192	224	170	170	137	141	220	252	353	381	245	265	159	159	286	302	276	304
Cc080_e007	270	296	289	311	300	326	302	306	103	115	197	205	233	249	192	224	170	188	137	141	220	240	353	381	241	245	159	163	286	302	276	308
Cc080_e008	270	296	289	289	312	326	0	0	91	123	197	225	233	249	208	224	170	170	137	141	232	252	0	0	241	265	159	159	270	286	304	308
Cc080_e009	270	276	289	301	300	300	298	306	91	115	197	225	233	249	192	214	170	188	137	141	220	240	353	381	245	265	159	159	286	302	276	308
Cc080_e010	276	296	289	311	0	0	0	0	91	123	197	225	213	249	208	214	170	170	137	137	220	240	329	353	0	0	159	163	270	302	0	0
Cc080_e011	276	296	289	301	300	312	298	306	103	115	197	225	213	233	208	224	170	170	137	137	232	252	329	353	241	265	159	159	270	286	276	308
Cc080_e012	276	276	289	301	312	326	290	302	91	123	221	225	233	233	208	224	170	170	137	137	232	252	353	381	241	265	159	167	286	302	276	308
Cc080_e013	276	296	301	311	300	300	302	306	103	115	197	205	233	233	192	224	170	188	137	137	220	240	353	381	241	241	159	167	286	302	276	308
Cc080_e014	270	276	289	301	312	326	290	302	91	115	205	221	213	249	192	214	170	188	137	137	220	240	329	353	241	265	159	167	286	302	276	304
Cc080_e015	276	296	289	301	300	312	290	302	91	123	197	225	233	249	192	214	170	170	137	141	220	240	353	381	245	265	159	163	286	302	276	304
Cc100_e016	262	278	289	331	292	308	292	298	91	131	193	221	225	229	194	206	170	170	117	129	212	216	349	381	241	249	151	179	290	290	304	328
Cc100_e017	278	278	289	293	304	308	286	298	91	131	193	221	225	249	194	206	170	192	117	129	216	244	357	381	249	269	151	179	290	290	304	328
Cc100_e018	264	278	289	293	304	338	292	298	127	139	193	225	229	237	194	206	170	192	117	129	212	216	349	381	241	249	151	167	290	310	304	328
Cc100_e019	262	278	293	303	292	308	286	298	91	131	221	237	237	249	194	206	170	170	117	129	216	244	357	377	249	249	151	179	290	290	0	0
Cc100_e020	262	278	289	331	292	308	286	298	91	131	225	237	229	237	206	222	170	170	117	129	212	216	357	381	241	269	151	179	290	310	304	328
Cc100_e021	262	264	289	293	292	338	292	298	91	131	221	237	225	229	194	214	170	170	117	129	212	252	357	381	241	269	151	167	290	290	304	328
Cc100_e022	262	278	289	331	292	308	286	298	91	131	225	237	229	237	206	222	170	170	117	129	212	216	357	381	241	269	151	179	290	310	304	328
Cc100_e023	262	264	289	293	304	338	292	298	91	139	225	237	225	229	194	214	170	170	117	129	212	252	349	377	249	269	151	179	290	310	304	328
Cc100_e024	278	278	303	331	304	338	286	304	127	131	225	237	237	249	194	206	170	192	117	129	216	244	357	381	249	269	151	179	290	290	304	328
Cc100_e025	262	278	0	0	292	308	286	286	127	131	193	221	225	249	194	206	170	192	117	129	216	244	357	381	241	249	151	167	290	310	304	328
Cc100_e026	262	264	289	293	292	308	286	286	127	131	193	225	225	229	194	206	170	170	117	129	216	244	349	381	249	249	151	179	290	310	304	328
Cc100_e027	264	278	293	303	304	308	286	292	127	131	193	225	225	229	194	206	170	170	117	129	216	244	349	381	241	249	151	167	290	310	304	328
Cc100_e028	278	278	303	331	292	338	286	286	127	131	221	237	225	229	194	214	170	192	117	129	212	252	349	381	241	269	151	167	290	310	276	304
Cc100_f111	262	278	303	331	292	308	286	298	127	139	193	221	229	237	194	214	170	192	117	129	244	252	349	381	241	249	151	167	290	310	304	328
Cc101_e099	276	278	293	315	292	296	262	300	91	127	237	237	213	233	192	196	166	184	113	137	228	252	373	381	221	237	163	163	270	270	296	304
Cc101_e101	276	278	293	303	292	300	262	298	91	115	197	237	225	241	202	218	184	184	113	137	228	240	357	397	237	249	145	163	270	270	296	304
Cc101_e104	276	296	303	315	292	300	262	298	115	139	197	237	213	225	202	218	184	184	113	137	240	244	381	397	237	249	163	163	262	270	304	304
Cc101_e105	266	296	293	315	296	326	262	298	115	139	209	237	213	225	196	218	184	184	113	137	240	244	381	397	221	237	145	163	262	298	304	328
Cc101_e107	276	278	303	303	300	326	290	300	91	127	237	237	233	241	196	218	166	184	113	137	240	244	357	373	221	237	145	163	270	298	304	304
Cc101_f105	276	296	293	315	292	300	262	300	127	139	237	237	225	241	192	202	166	184	137	159	228	252	357	373	237	249	145	163	270	298	296	328
Cc102_e109	244	278	301	323	296	330	290	302	111	111	217	221	225	233	212	226	174	188	129	129	244	256	329	357	233	253	163	167	290	298	276	332
Cc102_e110	244	278	303	323	296	330	290	302	111	119	217	221	229	229	212	218	166	174	129	129	224	240	329	357	233	249	151	167	286	290	304	316
Cc102_e111	244	278	303	323	300	330	286	302	111	119	225	229	225	229	212	218	166	174	129	141	224	240	329	377	237	253	151	163	286	290	276	316
Cc102_e112	278	278	303	303	296	330	290	306	111	119	225	229	225	233	0	0	174	188	117	141	224	244	0	0	237	249	151	151	290	298	304	332
Cc102_e113	278	278	301	323	296	322	290	302	111	111	217	221	225	233	218	250	174	188	129	141	224	240	329	377	233	253	151	167	286	290	276	332
Cc102_e114	244	278	303	323	300	330	290	302	111	119	217	229	225	229	226	250	178	188	129	141	244	256	329	357	237	249	163	167	298	306	304	332
Cc102_e115	244	278	303	323	300	330	290	302	111	119	225	229	225	233	218	250	174	188	117	141	224	244	329	357	233	249	151	163	286	306	276	332
Cc102_e116	244	278	301	323	300	322	290	302	111	119	217	229	225	233	212	218	174	188	129	141	224	244	329	357	237	249	163	167	286	290	276	332
Cc102_e117	244	278	303	323	296	330	290	306	111	119	225	229	225	233	212	226	178	188	117	141	244	256	329	377	237	253	151	151	290	298	304	332
Cc102_f107	278	278	303	303	296	330	290	306	111	119	221	225	225	233	212	226	174	188	117	129	248	256	329	377	237	253	151	163	290	306	304	332
Cc102_f108	244	278	301	303	0	0	0	0	119	139	221	225	225	233	218	250	166	174	129	129	224	244	0	0	233	249	151	151	0	0	304	332
Cc106_e045	270	286	303	307	300	312	294	302	123	123	221	221	225	229	212	212	178	188	133	147	244	244	333	385	233	241	137	167	278	298	276	324
Cc106_e046	260	270	307	311	300	318	290	294	123	139	197	209	217	245	202	226	174	184	117	133	216	244	365	377	249	257	155	155	306	322	312	336
Cc106_e047	270	286	307	315	300	318	290	308	123	131	209	221	221	229	212	212	178	188	141	147	244	244	329	385	241	249	133	155	302	306	308	324
Cc106_e048	270	296	289	315	300	312	294	294	123	139	221	237	217	245	192	212	178	184	117	133	216	248	329	377	241	257	137	155	278	322	312	336
Cc106_e049	268	270	315	315	300	318	290	308	123	127	209	221	217	221	212	212	174	184	141	147	216	244	329	377	233	249	155	167	298	306	308	336
Cc106_e050	268	270	303	315	300	312	290	302	123	131	209	221	225	229	200	202	174	188	141	147	216	248	333	385	241	249	137	167	278	298	308	324
Cc106_e051	260	270	289	307	308	318	290	294	131	139	197	221	217	245	202	226	174	184	133	147	216	244	329	377	249	257	155	159	306	322	304	336
Cc106_e052	248	268	303	307	300	312	294	302	123	127	209	221	217	221	202	212	178	184	133	147	244	244	329	377	233	241	155	167	278	298	308	324
Cc106_e053	0	0	0	0	300	312	290	308	123	123	209	221	221	229	202	214	178	184	117	141	216	244	329	385	233	241	133	137	302	306	0	0
Cc106_e054	248	286	315	315	300	318	294	308	123	123	209	221	217	221	202	212	174	188	117	141	244	244	329	385	249	249	133	137	278	302	308	324
Cc106_e055	270	270	303	315	300	318	294	302	123	123	221	221	217	221	200	212	174	188	117	133	244	248	329	385	233	241	137	167	278	302	308	336
Cc106_e056	248	286	315	315	300	318	290	302	123	123	209	221	217	225	202	212	178	188	117	133	244	248	333	377	249	249	133	155	278	298	308	324
Cc106_e057	268	270	303	307	300	312	290	308	123	131	221	221	217	225	212	212	174	188	133	147	244	244	333	377	233	241	137	167	298	306	308	336
Cc106_e058	268	270	315	315	300	318	290	308	123	123	209	221	217	221	212	212	174	188	133	147	244	244	329	377	233	249	155	167	278	298	308	324
Cc106_e059	260	270	311	315	300	318	294	294	131	139	209	237	217	245	202	226	174	184	133	147	216	244	365	377	241	241	155	159	306	322	304	336
Cc106_e060	248	286	315	315	300	312	294	308	123	131	221	221	217	221	212	212	174	188	141	147	244	244	329	377	233	241	137	167	278	298	276	336
Cc106_e061	248	286	307	315	300	318	294	302	127	131	209	221	217	221	202	212	174	188	117	141	244	244	329	377	249	249	133	155	298	306	276	324
Cc106_e062	260	270	289	315	308	312	294	294	131	139	197	221	217	245	212	226	174	184	117	133	244	248	365	385	241	249	137	155	306	322	312	324
Cc106_e063	248	268	315	315	300	312	290	302	123	131	221	221	217	225	212	212	174	188	141	147	216	244	333	377	249	249	155	167	278	302	276	324
Cc106_f104	248	268	315	315	300	312	294	308	127	131	221	221	217	221	200	202	174	188	141	147	216	248	329	385	233	241	133	155	302	306	308	308
Cc117_e030	264	278	307	319	308	308	286	290	119	135	197	209	225	241	192	220	184	200	113	121	220	248	349	353	233	249	133	167	286	298	308	316
Cc117_e031	278	280	289	297	300	318	286	290	135	143	209	209	225	241	192	220	184	200	121	129	220	248	349	361	237	265	155	179	286	302	308	316
Cc117_e032	264	278	297	319	300	318	286	298	119	143	209	209	241	241	192	220	180	200	113	121	220	248	349	361	233	249	133	155	302	306	304	312
Cc117_e033	264	278	297	319	300	318	286	298	119	143	209	229	225	233	194	208	180	200	113	141	232	260	329	353	233	265	133	155	286	298	304	308
Cc117_e034	278	280	297	319	308	318	286	290	119	135	197	229	225	233	192	194	184	200	113	141	220	232	329	353	233	249	167	179	302	306	276	308
Cc117_e035	260	264	289	307	300	318	286	298	119	143	197	209	225	233	192	194	180	200	113	141	220	232	329	353	237	249	133	167	302	306	304	308
Cc117_e036	278	280	297	319	308	308	286	290	119	135	209	229	233	241	192	220	184	200	121	129	220	232	329	361	233	249	167	179	302	306	308	316
Cc117_e037	260	280	307	319	300	318	286	290	0	0	209	229	233	241	192	220	180	200	121	129	0	0	0	0	0	0	0	0	286	298	304	312
Cc117_e038	260	264	289	297	300	308	286	290	119	135	197	209	225	241	192	220	170	184	113	141	220	232	349	353	233	265	133	155	298	306	304	308
Cc117_e039	260	264	297	319	300	308	286	298	135	143	209	209	225	241	194	208	184	200	129	141	248	260	349	353	237	265	167	179	302	306	312	316
Cc117_e040	260	280	289	307	308	308	286	298	119	135	197	209	233	241	194	208	170	184	129	141	248	260	329	361	233	249	133	155	298	306	312	316
Cc117_e041	260	280	307	319	308	308	286	290	135	143	197	229	225	241	192	220	184	200	113	121	220	232	349	353	237	249	133	167	286	298	304	312
Cc117_e042	278	280	289	307	300	318	286	298	119	119	197	229	225	233	194	208	180	200	121	129	248	260	329	353	233	249	133	167	302	306	304	312
Cc117_e043	260	280	307	319	300	318	286	290	135	143	209	229	225	241	192	220	180	200	129	141	220	232	349	361	237	249	167	179	298	306	308	316
Cc117_e044	264	278	289	297	300	318	286	290	135	143	197	229	233	241	208	220	170	184	113	141	248	260	329	361	245	265	167	179	302	306	308	316
Cc119_lh001	258	276	301	311	318	334	294	298	119	123	209	221	221	245	212	214	178	188	129	137	232	244	365	389	245	253	159	167	282	302	304	304
Cc119_lh002	270	276	301	311	308	318	294	298	91	119	213	217	217	241	212	214	170	170	129	129	232	256	349	389	245	253	151	167	274	302	304	308
Cc119_lh003	270	278	301	303	308	312	294	294	123	127	209	225	237	245	208	212	178	184	129	137	216	232	357	389	253	257	167	171	274	290	304	308
Cc119_lh004	258	266	311	315	318	334	286	294	123	127	209	217	217	241	198	226	170	178	129	137	244	256	349	389	245	253	159	159	274	302	304	304
Cc119_lh005	258	266	311	315	308	318	286	296	91	119	209	217	217	241	212	214	170	178	129	137	232	244	349	389	245	253	159	159	274	302	304	308
Cc119_lh006	258	276	311	311	308	318	286	294	91	119	209	217	217	241	214	234	170	170	129	137	244	244	349	389	253	257	151	167	282	302	304	308
Cc119_lh007	266	270	301	315	308	318	294	298	91	127	209	217	241	245	198	234	178	188	137	137	244	256	349	389	253	257	151	159	282	290	304	308
Cc119_lh008	266	270	311	311	308	318	286	296	91	119	213	221	221	245	214	234	170	178	129	137	232	244	365	389	241	245	151	167	282	290	304	304
Cc119_lh009	258	266	301	315	308	318	286	294	123	127	209	221	217	241	198	234	170	188	137	137	244	256	349	389	253	257	151	167	282	302	304	304
Cc119_lh010	266	270	301	315	318	334	296	298	119	123	209	217	217	221	214	234	170	170	129	137	244	244	365	389	245	253	159	159	282	302	304	308
Cc119_lh011	258	276	311	311	308	318	286	294	123	127	213	217	241	245	214	234	178	188	129	137	232	244	349	389	241	245	159	159	274	302	304	308
Cc119_lh012	270	276	301	315	308	318	286	294	91	119	213	221	221	245	214	234	170	170	137	137	244	244	365	389	245	253	151	159	282	302	304	304
Cc119_lh013	258	266	311	315	308	318	286	296	91	119	209	217	217	241	198	212	170	178	129	137	244	256	349	389	245	253	151	159	274	290	304	304
Cc119_lh014	258	276	301	311	318	334	296	298	91	127	209	217	217	241	212	214	170	178	129	129	232	244	349	389	245	253	159	167	274	302	304	304
Cc119_lh015	258	276	301	311	308	318	294	298	119	123	213	221	221	245	212	214	170	170	137	137	244	244	365	389	241	257	151	159	274	290	304	308
Cc119_lh016	258	276	301	315	308	318	286	294	91	119	213	221	221	245	212	214	170	188	129	137	244	244	365	389	245	253	151	167	282	290	304	308
Cc119_lh017	258	276	301	315	308	318	286	294	119	123	213	221	217	221	198	234	170	170	129	129	244	256	349	389	241	257	159	167	282	302	304	308
Cc119_lh018	266	270	311	315	308	318	286	294	119	123	213	221	217	241	198	234	170	170	129	137	232	256	349	389	245	253	151	159	282	290	304	308
Cc119_lh019	270	276	303	311	308	334	296	306	123	127	209	217	217	237	192	212	178	184	129	129	232	252	357	389	233	257	167	171	282	290	304	308
Cc119_lh020	270	276	311	315	308	318	296	298	91	119	209	221	221	245	198	234	170	178	137	137	232	244	365	389	245	253	159	167	282	290	304	304
Cc119_lh021	270	276	301	315	308	318	296	298	119	123	213	221	217	221	214	234	170	170	129	137	232	244	365	389	241	245	159	167	282	290	304	304
Cc119_lh022	270	276	311	335	308	334	296	306	123	127	209	225	233	245	192	234	170	184	117	129	232	252	353	389	233	245	159	175	274	290	304	304
Cc119_lh023	270	276	301	311	308	318	286	294	91	119	209	217	221	245	212	214	170	170	129	129	232	244	365	389	245	253	151	167	282	302	304	304
Cc119_lh024	270	276	311	311	318	334	296	298	119	123	209	217	241	245	212	214	170	170	137	137	244	244	349	389	245	253	159	159	274	290	304	304
Cc119_lh025	258	266	301	311	308	318	286	294	91	127	209	217	221	245	198	212	170	188	129	137	232	256	365	389	241	245	159	167	282	302	304	308
Cc119_lh026	266	270	301	311	308	318	286	296	119	123	213	225	217	241	198	212	170	170	129	137	244	256	349	389	245	253	151	167	274	290	304	308
Cc119_lh027	258	278	301	335	308	312	294	306	91	91	213	225	217	237	208	212	170	180	117	137	216	244	357	389	253	257	159	171	282	290	304	332
Cc119_lh028	258	276	301	315	308	318	286	296	119	123	209	221	217	241	212	214	170	178	129	129	232	244	349	389	241	245	159	159	274	302	304	308
Cc119_lh029	258	266	301	315	318	334	286	296	123	127	209	217	241	245	214	234	170	188	129	137	244	244	365	389	241	257	151	167	282	302	304	308
Cc119_lh030	258	276	301	311	318	334	294	298	123	127	213	221	221	245	198	234	178	188	129	137	244	256	365	389	241	257	159	167	282	290	304	304
Cc119_lh031	270	276	301	311	318	334	286	294	119	123	209	217	217	221	214	234	170	170	129	137	232	256	365	389	241	245	151	159	282	302	304	308
Cc119_lh032	270	276	301	311	318	334	286	296	123	127	209	217	241	245	212	214	178	188	137	137	232	244	349	389	245	253	151	163	274	290	304	308
Cc119_lh033	258	266	301	315	318	334	294	298	123	127	213	221	217	221	198	234	170	188	129	129	232	256	365	389	241	245	151	167	282	302	304	308
Cc119_lh034	270	276	311	311	308	318	286	294	123	127	209	221	221	245	212	214	178	188	129	137	244	244	365	389	241	257	159	159	274	290	304	304
Cc119_lh035	258	266	311	315	308	318	286	294	123	127	209	221	217	221	198	234	170	188	129	137	232	256	365	389	245	253	151	167	282	302	304	304
Cc119_lh036	270	276	301	315	308	318	296	298	91	119	209	217	217	241	214	234	170	170	129	137	244	244	349	389	241	245	159	167	282	302	304	308
Cc119_lh037	270	276	301	311	308	318	286	296	91	119	209	221	217	241	214	234	170	178	129	129	244	256	365	393	241	245	151	167	274	302	304	308
Cc119_lh038	258	266	301	311	308	318	286	296	123	127	209	221	221	245	212	214	170	188	129	137	244	244	365	389	241	245	159	167	282	290	304	304
Cc119_lh039	258	276	301	311	308	318	296	298	123	127	213	217	217	221	198	234	170	188	129	137	244	256	365	389	241	257	159	159	282	290	304	308
Cc119_lh040	258	276	301	315	308	318	294	298	91	119	209	221	217	241	198	212	170	178	129	137	232	256	349	389	241	245	151	159	282	290	304	304
Cc119_lh041	270	276	303	311	308	334	294	306	91	127	213	217	217	233	192	234	178	184	117	137	232	252	353	389	233	257	167	171	274	290	304	332
Cc119_lh042	258	276	311	311	318	334	296	298	123	127	213	217	241	245	198	212	170	188	129	129	232	256	365	389	241	257	151	159	282	290	304	308
Cc119_lh043	258	276	301	315	318	334	286	296	119	123	209	221	217	241	212	214	170	170	129	129	244	244	349	389	241	245	159	167	282	302	304	304
Cc119_lh044	258	276	301	311	318	334	294	298	123	127	209	217	217	221	198	212	170	188	129	129	244	256	349	389	241	257	151	159	274	306	304	308
Cc119_lh045	258	276	301	315	318	334	296	298	91	127	209	221	217	221	214	234	178	188	129	137	232	244	365	389	241	257	151	167	282	302	304	308
Cc119_lh046	270	276	311	315	318	334	286	294	123	127	209	221	221	245	198	234	170	178	137	137	244	256	365	389	241	245	151	167	274	290	304	304
Cc119_lh047	266	270	301	311	308	318	294	298	119	123	213	221	217	241	198	212	170	170	129	137	232	256	349	389	245	253	151	167	274	302	304	304
Cc119_lh048	270	276	301	311	308	318	294	298	91	127	213	217	221	245	198	234	178	188	129	129	244	256	365	389	253	257	151	159	282	302	304	308
Cc119_lh049	258	276	311	315	318	334	294	298	91	119	209	221	217	241	198	234	170	178	129	137	232	256	365	389	241	245	159	159	274	290	304	308
Cc119_lh050	266	270	301	311	308	318	286	296	119	123	209	221	217	221	198	234	170	170	129	129	244	256	365	389	241	257	159	159	274	302	304	304
Cc119_lh051	258	276	301	311	318	334	296	298	91	127	213	217	221	245	198	212	170	188	129	137	244	256	365	389	253	257	159	159	282	302	304	308
Cc119_lh052	258	276	311	315	318	334	296	298	123	127	213	217	221	245	214	234	170	178	137	137	244	244	349	389	253	257	159	159	274	290	304	304
Cc119_lh053	270	276	311	315	308	318	286	294	123	127	213	217	241	245	198	212	170	188	137	137	244	256	349	389	241	257	151	167	282	302	304	308
Cc119_lh054	258	276	301	311	308	318	286	294	91	119	209	221	217	241	198	212	178	188	129	137	232	244	349	389	241	245	159	167	282	302	304	308
Cc119_lh055	270	276	311	315	318	334	286	294	91	119	213	221	217	221	214	234	178	188	137	137	232	244	365	389	241	257	159	159	282	290	304	304
Cc119_lh056	266	270	301	311	308	318	286	296	119	123	209	221	217	241	198	212	170	170	129	137	244	256	349	389	245	253	151	167	274	302	304	304
Cc119_lh057	258	276	311	311	308	318	296	298	123	127	209	221	217	221	212	214	170	170	129	137	232	244	365	389	241	245	159	167	274	302	304	304
Cc119_lh058	258	276	301	311	308	318	286	296	91	119	209	221	217	241	212	214	170	178	129	137	232	244	349	389	241	245	151	167	282	302	304	308
Cc119_lh059	258	278	303	311	308	308	294	306	91	123	209	225	217	237	192	234	178	184	129	129	244	252	357	389	233	257	167	175	282	290	304	304
Cc119_lh060	258	266	311	311	308	318	294	298	119	123	209	217	217	241	212	214	170	170	129	137	232	244	365	389	241	245	159	167	274	302	304	304
Cc119_lh061	270	278	301	303	308	334	296	306	91	123	213	217	237	245	208	212	178	180	117	137	216	232	357	389	233	245	167	175	282	290	304	304
Cc119_lh062	258	276	301	303	308	312	294	296	91	91	209	225	233	245	208	212	170	184	117	137	216	232	357	389	253	257	159	171	274	290	304	332
Cc119_lh063	270	276	301	303	308	312	294	296	91	123	213	225	217	233	192	234	170	180	129	129	244	252	353	389	233	257	167	175	274	290	308	332
Cc119_lh064	258	266	301	311	308	318	296	298	119	123	209	217	217	241	214	234	170	170	129	129	244	244	349	389	253	257	151	167	282	302	304	304
Cc119_lh065	266	270	311	315	318	334	286	296	91	127	213	217	241	245	214	234	178	188	129	129	232	244	349	389	241	257	159	159	282	290	304	304
Cc119_lh066	266	270	301	315	308	318	296	298	119	123	209	221	217	221	212	214	170	170	129	137	244	244	365	389	245	253	159	159	274	290	304	308
Cc119_lh067	266	270	311	315	318	334	294	298	119	123	213	217	241	245	198	212	170	170	129	129	244	256	349	389	241	257	159	167	282	302	304	304
Cc119_lh068	270	276	311	315	308	318	286	296	123	127	213	221	217	241	198	212	170	188	129	129	232	256	349	389	245	253	159	167	274	290	304	308
Cc119_lh069	258	276	301	311	308	318	296	298	119	123	213	221	221	245	214	234	170	178	129	137	244	244	365	389	245	253	159	167	274	290	304	304
Cc119_lh070	258	266	311	311	318	334	294	298	123	127	209	217	241	245	198	234	170	188	137	137	232	256	349	389	241	245	151	159	282	290	304	308
Cc119_lh071	266	270	311	311	308	318	296	298	119	123	209	217	221	245	198	234	170	170	129	137	232	256	365	389	245	253	159	167	274	290	304	308
Cc119_lh072	270	276	311	311	308	318	296	298	119	123	213	217	217	225	198	212	170	170	129	129	244	256	365	389	253	257	151	159	282	290	304	304
Cc119_lh073	258	276	301	311	308	318	294	298	91	119	213	217	221	245	212	214	170	178	129	129	232	244	365	389	245	253	151	167	282	302	304	308
Cc119_lh074	258	266	311	315	308	318	294	298	91	119	209	217	217	241	198	234	170	188	129	137	232	256	349	389	245	253	151	159	274	302	304	308
Cc119_lh075	270	276	311	311	318	334	286	294	91	119	209	217	221	245	214	234	170	178	129	129	244	244	365	389	245	253	151	167	274	302	304	308
Cc119_e064	258	276	301	315	318	334	294	298	91	127	209	221	221	245	212	214	170	188	129	137	244	244	365	389	253	257	159	167	274	290	304	308
Cc119_e065	258	276	311	315	318	334	294	298	91	91	213	221	217	241	212	214	178	188	129	137	232	244	0	0	241	245	159	167	274	302	304	308
Cc119_e066	266	270	301	311	318	334	296	298	123	127	213	221	217	241	198	234	178	188	129	137	244	256	349	389	241	257	159	167	282	290	304	304
Cc119_e067	276	276	301	315	318	334	296	298	123	127	209	221	241	245	214	234	178	188	137	137	232	244	365	389	241	245	151	159	274	302	304	308
Cc119_e068	270	276	301	311	318	334	286	294	123	127	213	221	241	245	212	214	170	188	129	129	232	244	349	393	253	257	151	159	282	290	304	308
Cc119_e069	258	276	311	311	308	318	284	296	123	127	213	217	217	241	214	234	170	170	137	137	232	244	349	389	245	253	159	159	274	290	304	308
Cc119_f113	270	276	311	311	308	318	284	294	119	123	213	221	241	245	212	214	170	170	129	137	232	244	349	389	245	253	151	159	282	290	304	304
Cc119_f114	266	270	301	311	318	334	294	298	119	123	213	217	217	241	198	234	170	170	129	129	232	256	349	389	241	257	151	159	274	302	304	308
Cc119_f115	266	270	301	311	318	334	294	298	123	127	209	221	241	245	198	234	170	188	129	137	244	244	365	389	241	257	159	167	274	290	304	308
Cc119_f116	266	270	301	311	308	318	284	296	123	127	209	221	217	221	198	212	170	188	137	137	232	256	365	389	241	257	151	167	282	302	304	308
Cc119_f117	258	276	311	315	318	334	284	296	91	127	213	217	217	221	198	234	178	180	129	129	232	244	0	0	241	257	151	159	282	290	304	304
Cc123_e118	256	290	289	311	312	322	290	294	115	139	233	237	221	245	202	238	166	180	129	129	236	244	329	377	241	249	159	171	290	306	308	312
Cc123_e119	256	270	289	307	292	322	290	296	91	119	213	237	233	233	212	218	180	188	129	129	236	244	329	377	241	249	155	175	294	306	308	312
Cc123_f124	256	270	289	307	292	330	290	296	91	143	197	213	221	245	202	238	170	188	129	129	244	244	329	381	237	249	155	175	290	290	304	324
Cc123_f125	256	270	307	311	292	322	290	296	91	119	197	213	233	245	202	238	180	188	129	129	236	244	329	377	237	249	159	175	290	294	304	308
Cc123_f126	256	270	307	311	312	322	294	302	91	119	197	233	233	237	218	238	180	188	129	141	244	244	329	381	241	249	155	175	290	290	308	312
Cc123_f127	256	270	289	311	0	0	0	0	115	119	197	213	225	233	212	218	170	188	129	129	236	240	0	0	241	249	159	171	290	290	0	0
Cc123_f128	262	270	289	289	292	322	296	302	115	139	233	237	233	245	202	212	166	170	129	141	236	240	329	381	237	249	159	175	290	306	308	312
Cc123_f129	256	290	289	311	292	322	294	302	115	119	197	233	221	245	202	212	170	188	129	141	244	244	329	381	237	249	159	163	294	306	312	324
Cc123_f131	256	290	289	307	292	322	290	294	91	139	233	237	233	233	218	238	166	180	129	141	244	244	329	377	237	249	155	171	290	306	308	312
Cc123_f132	256	290	0	0	312	330	0	0	91	139	237	237	233	245	202	212	166	170	129	129	0	0	329	381	237	249	155	175	290	290	308	312
Cc127_e120	260	286	307	323	308	326	290	298	115	123	193	233	237	241	0	0	184	188	133	141	236	240	0	0	233	249	163	179	290	290	0	0
Cc127_e121	244	270	319	323	312	330	298	302	99	115	213	233	237	241	200	222	170	184	133	133	220	236	361	361	233	249	159	163	290	302	308	324
Cc127_e122	260	286	319	331	312	330	290	298	115	123	213	237	229	237	192	198	184	188	117	133	220	252	361	361	233	253	163	179	290	290	308	324
Cc127_e123	244	270	319	323	312	326	298	302	99	135	193	237	237	241	0	0	170	184	133	133	236	240	0	0	233	249	159	163	278	290	324	328
Cc127_e124	276	286	319	323	312	330	298	302	99	115	213	233	229	237	200	222	184	188	117	141	220	236	373	373	233	253	155	179	290	290	304	308
Cc127_e125	260	286	319	323	308	326	298	302	115	123	193	233	229	237	192	198	170	184	117	133	220	236	361	373	241	253	155	179	278	302	324	328
Cc127_e126	270	286	307	331	312	330	298	302	123	135	193	237	229	237	192	222	184	188	133	141	240	252	361	373	233	249	159	163	290	302	304	308
Cc127_e127	244	270	319	323	312	330	290	302	99	115	213	233	229	237	198	200	184	188	117	133	220	236	361	373	233	253	155	179	278	302	304	328
Cc127_e128	260	286	307	331	308	330	290	298	99	135	213	237	237	241	192	222	170	184	133	133	220	236	361	361	241	249	159	163	290	302	308	324
Cc127_e130	244	260	319	331	308	330	0	0	99	135	193	233	229	229	198	200	170	184	133	133	220	236	0	0	241	249	159	163	290	290	304	328
Cc137_e131	254	280	289	311	304	334	294	298	99	131	221	237	225	251	198	234	170	184	129	129	216	244	357	369	249	253	151	163	274	306	304	332
Cc137_e132	254	262	307	311	312	338	294	306	115	131	221	237	213	245	192	234	178	184	133	147	212	228	357	365	249	253	151	163	274	298	276	304
Cc137_e133	244	262	289	301	304	334	294	306	99	119	221	229	225	245	192	210	170	174	129	129	212	228	365	369	257	257	155	167	274	306	276	332
Cc137_e134	254	258	301	315	292	338	290	298	115	123	229	229	245	251	208	234	178	188	129	129	216	248	357	365	241	257	163	167	274	290	276	312
Cc137_e135	244	286	311	315	334	338	278	298	99	123	237	237	229	251	192	234	178	192	129	133	212	240	329	357	249	253	159	163	294	298	276	328
Cc137_e136	254	280	301	307	304	334	294	306	99	131	221	229	213	251	198	210	174	178	129	147	212	244	0	0	253	257	151	167	274	306	276	304
Cc137_e137	244	244	289	301	312	338	0	0	0	0	221	229	213	245	192	210	170	174	129	147	212	228	0	0	249	257	155	163	274	306	0	0
Cc137_e138	244	276	307	311	292	338	290	306	99	115	193	241	225	245	208	234	170	178	129	147	216	248	349	365	241	257	163	167	294	310	304	312
Cc137_e139	244	262	289	311	304	312	294	298	99	119	225	229	225	251	192	234	174	178	133	147	216	244	0	0	253	257	155	167	294	306	304	332
Cc137_f139	254	280	289	311	304	334	294	306	115	119	225	229	225	251	198	210	174	178	129	147	216	244	365	369	257	257	155	167	274	298	276	276
Cc138_e140	290	290	289	311	300	304	300	310	99	119	221	233	213	241	192	198	180	188	117	141	216	244	329	365	241	241	159	183	298	306	304	304
Cc138_e141	290	290	307	315	0	0	0	0	99	119	225	237	213	237	192	226	188	188	117	129	216	244	0	0	245	265	155	183	298	310	312	336
Cc138_e143	286	290	289	307	300	334	290	298	99	147	225	237	237	241	214	226	184	188	141	141	216	244	353	365	241	245	159	167	298	306	304	312
Cc138_e145	286	290	289	307	300	334	298	300	99	119	225	237	213	241	214	226	188	188	141	141	216	216	0	0	245	265	159	167	270	306	304	336
Cc138_e146	260	286	307	315	300	304	298	300	119	147	221	225	213	241	198	214	184	188	117	141	216	216	329	365	241	241	155	167	270	306	304	336
Cc138_e147	260	286	307	315	300	304	290	310	119	119	221	225	237	241	192	226	180	184	117	129	224	244	353	365	241	241	159	183	270	306	304	304
Cc138_e148	290	290	289	307	304	308	298	300	99	119	233	237	213	241	198	214	180	188	117	141	216	224	329	365	241	241	155	183	270	310	304	336
Cc138_e149	260	286	289	307	308	334	300	310	119	119	225	237	237	241	192	198	184	188	141	141	216	224	329	401	245	265	159	183	298	310	304	312
Cc138_e150	260	286	311	315	304	308	298	300	99	147	221	225	213	241	198	214	188	188	129	141	216	224	329	365	241	265	159	183	270	306	304	336
Cc139_e152	266	280	303	315	296	312	286	290	91	119	193	205	233	245	192	196	180	184	147	151	220	236	361	369	233	245	151	175	290	306	316	336
Cc139_e153	276	280	315	315	296	322	286	298	119	119	213	221	245	251	196	226	174	188	117	147	212	236	353	393	233	253	151	163	306	314	300	304
Cc139_e154	258	280	293	315	296	318	286	306	111	119	193	237	237	241	202	218	170	180	129	147	216	244	361	389	233	245	163	175	306	306	312	316
Cc139_e155	278	280	303	323	312	318	290	292	91	119	205	221	233	233	192	202	174	184	147	151	216	220	361	361	245	249	175	175	282	310	316	336
Cc139_e157	278	278	315	315	296	326	292	306	111	119	193	237	233	237	196	218	170	174	133	147	236	244	361	389	233	245	163	175	282	290	304	304
Cc139_e158	278	278	293	323	296	326	292	306	111	119	205	221	225	241	202	206	170	180	129	147	236	240	393	393	245	245	163	175	306	306	304	312
Cc139_e160	278	278	303	323	312	318	286	290	119	135	193	205	233	245	192	196	178	180	147	151	216	220	0	0	245	249	145	151	306	310	316	336
Cc139_e161	266	280	303	323	296	300	290	292	91	119	193	205	233	245	192	202	174	184	147	151	220	236	361	369	233	245	145	175	290	306	316	336
Cc139_e162	278	278	307	323	296	312	286	290	91	119	193	221	241	245	192	196	174	184	147	151	220	236	369	393	245	249	151	175	306	310	304	328
Cc139_e164	258	280	315	323	296	296	292	306	111	123	193	205	225	241	202	218	170	174	133	147	216	244	393	393	233	245	151	163	282	306	304	316
Cc139_e165	258	280	293	315	296	326	286	302	111	119	221	237	225	233	202	218	170	180	133	147	216	240	361	393	233	245	117	175	306	306	304	312
Cc140_lh001	256	266	289	303	296	300	290	298	115	123	213	221	213	213	194	202	170	174	121	141	236	240	373	381	249	257	141	155	270	302	276	320
Cc140_lh002	256	266	289	311	300	318	290	302	99	123	213	217	225	229	202	224	162	166	121	147	232	240	329	381	237	257	145	163	270	302	276	304
Cc140_lh003	256	266	289	303	296	300	290	314	115	123	213	237	213	213	194	198	162	174	121	129	232	244	373	381	249	257	141	155	270	302	276	304
Cc140_lh004	256	258	289	303	296	300	290	298	99	103	213	237	213	241	194	202	162	170	125	129	244	244	353	373	245	253	145	159	270	302	276	304
Cc140_lh005	266	292	301	311	296	300	290	314	99	103	229	237	225	241	194	198	170	170	121	129	232	236	353	381	245	257	141	159	270	310	276	320
Cc140_lh006	256	266	301	303	296	300	290	314	115	123	213	221	213	213	194	202	162	174	121	141	236	240	373	381	245	257	141	155	270	302	276	320
Cc140_lh007	256	266	289	303	296	300	290	314	115	123	213	237	225	241	194	202	162	174	121	141	232	236	353	381	249	257	145	155	270	302	276	320
Cc140_lh008	266	292	301	311	296	300	290	298	103	123	213	237	213	213	194	198	162	170	125	141	240	244	373	381	245	257	145	155	270	302	276	304
Cc140_lh009	256	258	301	311	296	300	290	298	99	115	229	237	225	241	194	202	170	174	121	129	236	240	353	381	245	253	145	159	270	302	276	320
Cc140_lh010	256	266	289	303	296	300	290	314	115	123	229	237	213	213	194	202	170	174	125	141	240	244	373	381	245	257	145	155	270	310	276	320
Cc140_lh011	266	292	289	311	296	300	290	314	103	123	213	237	213	241	194	198	162	170	125	141	240	244	353	381	245	253	145	155	270	302	276	320
Cc140_lh012	258	292	289	311	296	300	290	298	103	123	213	221	225	241	194	198	170	170	121	141	236	240	0	0	249	253	141	155	270	310	276	304
Cc140_lh013	256	266	289	303	296	300	290	298	99	103	213	221	225	241	194	202	170	170	125	141	232	244	353	381	249	253	145	159	270	302	276	304
Cc140_lh014	258	290	289	311	300	318	290	302	99	135	217	229	225	229	198	224	170	170	125	147	232	232	329	381	249	253	141	163	270	290	276	304
Cc140_lh015	256	258	289	303	296	300	290	298	115	123	213	221	213	241	194	198	162	174	125	129	236	240	353	373	249	253	141	155	270	310	276	320
Cc140_lh016	256	266	289	311	300	318	290	290	99	123	213	217	225	229	198	210	166	170	125	147	236	240	329	381	237	253	141	163	270	302	276	304
Cc140_lh017	256	258	301	311	296	300	290	298	115	123	213	237	213	225	194	202	162	174	125	141	240	244	373	381	245	253	145	155	270	302	276	320
Cc140_lh018	266	290	289	311	300	318	290	302	99	135	217	229	225	229	198	224	170	170	125	147	232	236	329	381	237	257	141	163	270	302	276	304
Cc140_lh019	266	290	289	331	300	318	290	302	123	123	213	217	213	229	198	210	162	166	121	137	232	236	329	373	249	257	145	163	270	302	276	300
Cc140_lh020	256	266	301	331	300	318	290	290	123	135	217	229	213	245	202	210	162	170	121	137	236	240	373	373	237	257	145	163	270	302	276	304
Cc140_lh021	266	292	289	303	296	300	290	298	99	115	213	237	213	213	194	202	170	174	121	141	232	244	373	381	249	257	141	155	270	302	276	304
Cc140_lh022	256	266	289	331	300	318	290	290	123	135	213	217	213	245	198	224	162	170	125	137	232	236	373	373	237	253	145	163	270	302	276	300
Cc140_lh023	258	290	289	331	300	318	290	290	123	123	217	229	225	229	202	210	166	170	125	147	236	240	329	381	249	253	141	163	270	290	276	300
Cc140_lh024	256	258	301	311	296	300	290	298	103	123	229	237	225	241	194	198	162	170	125	141	232	236	353	381	249	253	145	159	270	310	276	320
Cc140_lh025	258	292	301	303	296	300	290	298	99	115	221	229	213	213	194	202	162	174	121	129	236	240	373	381	245	257	141	159	270	310	276	304
Cc140_lh026	266	290	301	331	300	318	290	290	123	123	217	229	225	229	202	210	162	166	125	147	232	240	329	381	237	253	141	163	270	302	276	300
Cc140_lh027	258	292	301	311	296	300	290	298	99	103	229	237	213	225	194	202	170	170	125	129	240	244	381	381	245	253	145	155	270	310	276	304
Cc140_lh028	266	292	301	303	296	300	290	298	115	123	229	237	213	225	194	202	162	174	125	129	232	244	373	381	245	257	145	159	270	302	276	304
Cc140_lh029	256	258	301	311	296	300	290	298	99	115	221	229	213	213	194	202	170	174	125	141	240	244	373	381	245	253	145	159	270	310	276	304
Cc140_lh030	258	292	301	311	296	300	290	314	115	123	229	237	213	225	194	198	162	170	121	141	232	236	381	381	245	253	145	155	270	302	276	304
Cc140_lh031	256	266	289	303	296	300	290	298	115	123	229	237	213	241	194	202	162	174	121	141	236	240	353	373	245	257	145	159	270	310	276	304
Cc140_lh032	266	292	289	303	296	300	290	314	99	103	221	229	213	241	194	198	170	170	125	129	236	240	353	373	245	253	141	155	270	310	276	304
Cc140_lh033	266	292	301	303	296	300	290	298	99	115	229	237	213	213	194	202	162	174	121	129	240	244	373	381	249	253	141	159	270	310	276	320
Cc140_lh034	256	266	289	303	296	300	290	314	115	123	213	221	213	213	194	202	162	174	125	129	240	244	373	381	245	257	141	159	270	302	276	304
Cc140_lh035	256	258	289	311	296	300	290	298	99	103	221	229	213	213	194	198	162	170	125	141	232	236	373	381	249	253	141	155	270	302	276	304
Cc140_lh036	256	266	289	303	296	300	290	314	115	123	213	221	213	225	194	202	162	174	121	129	240	244	381	381	245	257	141	155	270	310	276	304
Cc140_lh037	256	258	289	311	296	300	290	314	115	123	213	221	213	213	194	202	162	174	125	141	240	244	373	381	245	257	141	155	270	302	276	304
Cc140_lh038	266	292	289	311	296	300	290	298	103	123	229	237	213	241	194	198	170	170	121	129	240	244	353	373	245	253	141	159	270	302	276	304
Cc140_lh039	266	292	301	311	296	300	290	298	99	115	213	237	213	225	194	198	170	174	121	129	232	236	381	381	249	253	141	155	270	310	276	304
Cc140_lh040	256	258	301	311	296	300	290	298	99	103	213	237	213	241	194	198	170	174	125	129	232	236	353	373	245	253	141	155	270	302	276	304
Cc140_lh041	256	266	289	331	300	318	290	302	123	135	213	217	225	229	202	224	170	170	121	137	232	236	329	381	237	257	141	163	270	290	276	304
Cc140_lh042	266	290	289	331	300	318	290	302	123	135	213	217	225	245	198	210	170	170	125	147	232	240	373	381	237	257	145	163	270	290	276	304
Cc140_lh043	258	292	301	311	296	300	290	314	103	123	213	237	213	241	194	198	162	174	121	129	240	244	353	373	249	253	141	155	270	302	276	320
Cc140_lh044	266	292	289	303	296	300	290	314	99	103	229	237	225	241	194	202	162	174	121	129	232	244	353	381	245	253	141	159	270	310	276	320
Cc140_lh045	256	266	289	303	296	300	290	314	99	115	213	221	213	225	194	202	170	174	121	129	236	240	381	381	245	253	141	155	270	302	276	304
Cc140_lh046	256	258	289	331	300	318	290	302	123	123	217	229	225	229	198	224	162	166	125	147	232	232	329	373	237	257	145	163	270	302	276	304
Cc140_lh047	256	258	289	311	296	300	290	314	115	123	229	237	213	241	194	198	162	174	125	141	232	244	353	373	245	257	141	159	270	302	276	304
Cc140_lh048	256	266	301	311	296	300	290	298	115	123	213	221	213	225	194	202	162	174	121	141	236	240	373	381	249	257	145	159	270	310	276	320
Cc140_lh049	256	258	289	311	296	300	290	314	103	123	213	221	213	225	194	202	162	170	121	141	232	236	381	381	249	253	145	159	270	310	276	320
Cc140_lh050	256	258	289	311	300	318	290	290	99	123	213	217	213	229	202	210	166	170	121	147	236	240	329	373	249	253	141	163	270	290	276	300
Cc140_lh051	266	292	301	311	296	300	290	314	115	123	221	229	213	241	194	198	162	174	125	129	232	244	353	373	249	253	145	155	270	310	276	304
Cc140_lh052	258	292	301	311	296	300	290	298	99	103	213	221	225	241	194	198	170	174	125	141	240	244	353	373	249	253	145	159	270	310	276	304
Cc140_lh053	256	258	289	303	296	300	290	298	99	115	213	237	213	225	194	198	170	174	125	129	232	244	381	381	245	253	145	155	270	302	276	304
Cc140_lh054	256	258	289	303	296	300	290	314	115	123	221	229	225	241	194	202	162	174	121	141	236	240	353	381	249	253	145	155	270	310	276	320
Cc140_lh055	256	258	289	303	296	300	290	298	99	115	229	237	213	241	194	202	170	174	121	129	236	240	353	373	245	257	141	159	270	310	276	320
Cc140_lh056	266	292	301	303	296	300	290	298	99	115	221	229	213	213	194	202	162	174	121	129	232	244	373	381	249	257	145	155	270	310	276	320
Cc140_lh057	256	258	301	303	296	300	290	314	99	115	221	229	213	213	194	198	170	174	125	141	232	244	373	381	249	257	141	155	270	310	276	320
Cc140_lh058	266	292	301	311	296	300	290	298	103	123	213	221	225	241	194	198	162	170	125	129	232	236	381	381	245	257	145	159	270	310	276	304
Cc140_lh059	258	292	289	311	296	300	290	298	103	123	221	229	225	241	194	198	162	170	121	141	240	244	381	381	245	257	141	155	270	302	276	320
Cc140_lh060	266	292	301	303	296	300	290	314	99	115	221	229	213	225	194	198	170	174	125	141	240	244	353	381	249	253	145	155	270	302	276	320
Cc140_lh061	256	258	301	303	296	300	290	314	115	123	221	229	213	241	194	198	162	170	125	141	240	244	353	373	245	253	145	155	270	310	276	320
Cc140_lh062	256	266	301	303	296	300	290	298	99	115	229	237	213	225	194	202	170	174	121	129	240	244	381	381	245	253	145	159	270	310	276	304
Cc140_lh063	256	266	289	311	300	318	290	290	123	123	217	229	213	229	198	210	162	166	125	137	232	236	329	373	237	257	141	163	270	290	276	304
Cc140_lh064	258	292	301	311	296	300	290	314	115	123	213	237	225	241	194	198	162	174	121	129	232	236	381	381	249	253	145	155	270	310	276	320
Cc140_lh065	256	266	301	331	300	318	290	290	99	123	213	217	225	229	202	224	166	170	121	137	232	232	329	381	249	257	141	163	270	290	276	300
Cc140_lh066	256	266	301	303	296	300	290	298	115	123	213	237	213	241	194	202	170	174	121	129	240	244	353	373	249	253	141	159	270	310	276	320
Cc140_lh067	258	290	301	331	300	318	290	302	99	123	217	229	225	245	202	210	162	166	121	147	236	240	329	381	249	253	141	163	270	290	276	304
Cc140_lh068	266	292	301	303	296	300	290	314	99	115	213	221	225	241	194	202	170	174	125	129	240	244	353	381	249	257	145	159	270	302	276	304
Cc140_lh069	256	258	289	331	300	318	290	290	123	135	213	217	213	229	198	224	162	170	121	137	232	232	329	373	237	253	145	163	270	302	276	304
Cc140_lh070	266	290	289	311	300	318	290	290	99	135	213	217	225	245	202	210	170	170	125	137	236	240	373	381	237	253	145	163	270	290	276	304
Cc140_lh071	256	266	289	331	300	318	290	302	99	135	213	217	225	245	198	224	162	170	121	137	232	232	373	381	237	253	141	163	270	290	276	300
Cc140_lh072	256	258	289	303	296	300	290	298	99	103	213	221	213	213	194	202	170	170	125	141	236	240	373	381	245	257	145	159	270	310	276	304
Cc140_lh073	258	290	301	331	300	318	290	290	99	135	213	217	225	245	198	210	162	170	125	137	232	240	373	381	237	257	145	163	270	290	276	304
Cc140_lh074	256	266	301	331	300	318	290	290	99	135	213	221	213	245	202	224	170	170	125	147	232	240	373	373	237	253	145	163	270	302	276	304
Cc140_lh075	256	258	301	311	296	300	290	298	99	103	229	237	213	225	194	202	170	170	125	141	232	236	353	381	249	253	145	159	270	302	276	304
Cc140_lh076	256	258	289	331	300	318	290	290	99	135	217	229	225	229	202	210	166	170	121	137	236	240	329	381	237	257	141	163	270	290	276	304
Cc140_lh077	258	290	289	311	300	318	290	290	99	135	217	229	213	245	198	224	166	170	125	147	232	240	329	373	249	253	141	163	270	290	276	300
Cc140_lh078	258	290	289	331	300	318	290	302	99	123	217	229	213	245	202	210	166	170	125	137	236	240	373	381	237	253	141	163	270	302	276	300
Cc140_lh079	266	290	289	331	300	318	290	302	123	135	217	229	225	245	202	210	162	170	125	147	236	240	373	381	237	253	141	163	270	302	276	300
Cc140_lh080	256	266	289	311	296	300	290	298	99	115	213	221	213	241	194	202	162	174	121	141	232	236	353	373	249	257	141	155	270	310	276	304
Cc140_lh081	256	258	289	303	296	300	290	314	103	123	213	221	213	241	194	198	162	170	125	141	232	244	353	381	249	257	141	159	270	302	276	320
Cc140_lh082	266	290	301	311	300	318	290	302	99	123	213	217	213	245	198	210	166	170	121	147	232	236	373	373	237	253	145	163	270	302	276	300
Cc140_lh083	256	266	289	303	296	300	290	298	103	123	213	221	213	225	194	198	170	170	125	129	232	236	353	381	245	253	145	159	270	310	276	320
Cc140_lh084	256	266	301	331	300	318	290	290	99	135	213	217	225	229	202	224	170	170	125	147	232	236	329	381	249	257	145	163	270	290	276	300
Cc140_lh085	256	266	289	311	296	300	290	314	99	115	213	221	213	225	194	202	170	174	121	129	240	244	381	381	249	257	145	155	270	302	276	304
Cc140_lh086	266	290	301	331	300	318	290	302	99	123	217	229	225	229	202	224	162	166	121	137	232	240	329	381	249	257	141	163	270	302	276	300
Cc140_lh087	266	290	301	331	300	318	290	302	123	135	213	217	229	229	202	224	162	170	125	147	232	232	329	369	237	253	145	163	270	302	276	300
Cc140_lh088	256	266	289	303	296	300	290	298	103	123	221	229	213	225	194	198	162	170	125	129	232	236	381	381	249	253	145	155	270	310	276	304
Cc140_lh089	266	292	301	311	296	300	290	298	115	123	213	237	213	241	194	202	170	174	121	141	236	240	353	373	249	257	145	155	270	310	276	304
Cc140_lh090	258	290	289	311	300	318	290	302	123	135	217	229	213	229	202	210	162	166	125	137	236	240	329	381	237	253	145	163	270	302	276	304
Cc140_lh091	258	290	289	331	300	318	290	290	99	123	217	229	213	245	202	224	166	170	121	137	232	240	373	381	249	257	141	163	270	302	276	304
Cc140_lh092	256	258	301	311	300	318	290	302	123	135	217	229	225	229	198	224	162	170	121	137	232	236	329	381	237	257	141	163	270	302	276	300
Cc140_lh093	256	258	289	331	300	318	290	302	99	123	213	217	213	245	198	224	162	170	125	137	232	240	373	381	249	257	145	163	270	302	276	304
Cc142_lh001	268	280	285	307	300	308	298	306	123	139	217	217	229	229	210	248	174	188	117	137	216	220	341	381	253	253	133	175	286	302	304	316
Cc142_lh002	268	286	285	311	300	308	290	298	107	111	221	241	229	229	230	248	170	184	117	137	216	220	341	389	245	249	133	133	286	306	316	328
Cc142_lh003	276	280	301	307	300	322	290	306	111	139	217	221	229	241	210	248	170	188	129	151	216	232	365	381	245	249	133	159	294	302	308	328
Cc142_lh004	268	286	285	307	308	318	290	306	107	123	217	241	229	229	230	248	174	184	137	151	216	220	341	389	249	253	151	159	286	306	304	308
Cc142_lh005	276	280	301	307	300	322	290	290	123	139	221	241	229	241	230	248	174	188	137	151	216	220	365	389	249	253	133	159	286	302	308	328
Cc142_lh006	268	286	285	311	300	308	290	290	111	139	221	241	229	241	230	248	170	188	137	151	216	220	365	381	249	253	133	171	286	302	304	316
Cc142_lh007	268	286	285	311	318	322	290	298	107	123	221	241	229	241	230	248	170	188	137	151	216	232	341	389	253	253	133	171	286	306	304	308
Cc142_lh008	268	280	301	307	300	322	298	306	107	123	217	217	229	241	214	230	170	184	137	151	232	244	365	381	245	249	133	171	294	306	316	328
Cc142_lh009	268	280	285	307	318	322	290	290	123	139	217	221	229	229	210	214	174	188	129	151	220	244	341	381	245	253	151	159	286	306	316	328
Cc142_lh010	268	286	301	311	308	318	290	298	123	139	217	221	229	241	230	248	170	188	117	137	220	244	365	381	245	253	133	159	294	302	308	328
Cc142_lh011	268	286	285	311	308	318	290	298	107	123	217	241	229	229	210	248	174	184	137	151	232	244	365	389	249	253	151	159	294	302	304	308
Cc142_lh012	276	286	301	311	318	322	290	306	111	139	217	217	229	241	234	248	170	188	129	151	216	220	365	389	245	249	133	171	286	306	304	308
Cc142_lh013	276	280	285	307	300	308	290	306	123	139	221	241	229	241	210	248	170	188	117	137	232	244	365	389	245	249	151	159	286	306	304	308
Cc142_lh014	268	280	285	311	318	322	290	290	107	111	217	217	229	241	230	248	174	184	137	151	216	220	365	381	245	253	133	159	294	302	308	328
Cc142_lh015	268	286	285	311	318	322	290	290	123	139	217	217	229	241	214	230	174	188	129	151	232	244	365	381	245	253	151	159	286	302	316	328
Cc142_lh016	276	286	301	311	300	322	290	298	111	139	217	217	229	241	210	214	170	188	117	129	232	244	365	381	249	253	151	171	286	306	304	308
Cc142_lh017	276	286	285	307	300	322	290	290	111	139	221	241	229	241	210	248	170	188	117	129	216	232	365	389	245	249	151	159	294	306	308	328
Cc142_lh018	268	286	301	307	308	318	290	306	107	123	217	217	229	241	214	230	174	184	117	137	232	244	365	381	245	253	151	159	286	306	308	328
Cc142_lh019	276	280	285	311	318	322	290	306	123	139	217	217	229	241	210	248	174	188	137	151	232	244	365	381	245	253	133	171	294	302	308	328
Cc142_lh020	276	286	301	311	300	308	290	290	111	139	217	241	229	229	214	230	174	188	117	129	220	244	341	381	245	249	151	159	294	306	304	316
Cc142_lh021	268	286	285	307	308	318	290	298	107	111	217	221	229	241	210	214	174	188	129	151	232	244	365	389	245	249	133	171	286	302	316	328
Cc142_lh022	268	280	285	311	318	322	290	290	123	139	217	241	229	229	230	248	174	188	137	151	216	220	365	389	245	249	133	159	286	302	304	308
Cc142_lh023	276	280	285	311	300	308	290	306	107	123	217	241	229	229	230	248	174	184	117	129	220	244	341	381	245	249	151	159	286	302	316	328
Cc142_lh024	268	280	285	311	308	318	290	290	107	123	217	221	229	229	210	248	174	184	137	151	216	232	341	389	245	253	151	159	286	306	304	316
Cc142_lh025	276	280	301	311	300	322	298	306	107	123	221	241	229	241	230	248	174	184	129	151	216	220	365	381	245	249	151	171	294	306	316	328
Cc142_lh026	276	286	301	307	300	308	290	306	0	0	221	241	229	229	230	248	170	188	129	151	216	232	341	389	253	253	133	159	294	302	304	308
Cc142_lh027	276	280	301	311	308	318	298	306	0	0	217	221	229	241	210	214	174	188	117	129	220	244	0	0	245	249	151	171	286	302	316	328
Cc142_lh028	268	286	285	307	300	322	290	290	123	139	217	221	229	241	210	214	170	188	117	137	220	244	365	389	249	253	151	159	286	306	304	316
Cc142_lh029	268	280	285	311	300	308	290	298	111	139	217	241	229	241	214	230	170	188	117	129	220	244	365	381	245	249	151	159	286	306	316	328
Cc142_lh030	268	280	285	307	318	322	290	298	123	139	217	241	229	241	210	214	170	188	129	151	220	244	365	381	249	253	133	171	294	306	316	328
Cc142_lh031	276	280	285	307	300	308	298	306	107	111	217	221	229	241	210	214	170	184	117	129	220	244	365	381	245	249	133	171	286	306	316	328
Cc142_lh032	268	286	301	311	308	318	290	290	107	111	217	217	229	229	210	214	170	184	117	129	232	244	341	389	249	253	151	159	286	306	304	308
Cc142_lh033	268	286	301	307	300	322	290	300	111	139	217	217	229	241	230	248	170	188	137	151	216	220	365	381	249	253	133	159	294	306	316	328
Cc142_lh034	276	280	285	307	300	322	298	306	107	123	217	217	229	241	210	248	174	184	137	151	216	232	365	381	245	249	151	171	286	306	316	328
Cc142_lh035	268	280	301	307	300	308	290	306	107	123	217	217	229	229	214	230	170	184	117	137	220	244	341	389	249	253	151	159	294	306	308	328
Cc142_lh036	276	280	301	311	300	322	290	306	107	111	217	221	229	241	210	248	170	184	117	129	232	244	365	381	249	253	151	171	294	302	316	328
Cc142_lh037	268	286	285	307	318	322	290	290	107	123	217	217	229	229	230	248	170	184	129	151	216	220	341	381	253	253	133	171	294	302	304	316
Cc142_lh038	276	280	301	307	300	322	290	298	111	139	221	241	229	229	210	214	170	188	129	151	232	244	341	381	249	253	133	171	286	302	316	328
Cc142_lh039	276	286	285	311	300	322	298	306	107	123	217	241	229	229	210	214	174	188	117	129	220	244	0	0	253	253	151	171	294	306	316	328
Cc142_lh040	276	286	301	311	308	318	290	290	123	139	221	241	229	229	210	214	170	188	117	137	232	244	341	389	245	253	133	159	286	306	308	328
Cc142_lh041	268	286	301	307	318	322	298	306	111	139	217	241	229	229	210	248	170	188	117	129	216	232	365	389	253	253	133	159	294	302	316	328
Cc142_lh042	268	286	285	311	308	318	298	306	107	123	217	217	229	241	214	230	170	188	117	129	220	244	365	389	245	253	133	159	286	302	316	328
Cc142_lh043	268	280	301	307	300	322	290	300	107	123	217	221	229	241	230	248	174	184	117	129	216	232	365	389	245	249	133	159	286	306	316	328
Cc142_lh044	268	286	301	311	308	318	290	298	111	139	217	217	229	229	210	248	174	188	137	151	216	220	341	381	245	253	151	171	294	306	304	316
Cc142_lh045	268	286	285	311	300	322	298	306	107	111	221	241	229	241	230	248	170	184	137	151	216	232	365	389	245	249	133	171	286	302	316	328
Cc142_lh046	276	286	285	311	300	308	290	306	111	139	217	217	229	229	210	214	170	184	137	151	232	244	341	381	249	253	151	159	286	302	308	328
Cc142_lh047	268	286	301	311	300	308	290	290	107	123	217	217	229	229	230	248	174	184	137	151	216	220	341	389	249	253	133	171	286	302	308	328
Cc142_lh048	268	286	285	311	318	322	290	290	111	139	221	241	229	241	210	214	170	184	137	151	216	232	365	381	245	249	133	159	286	306	316	328
Cc142_lh049	268	280	285	307	308	318	290	290	107	111	217	221	229	241	230	248	170	184	137	151	232	244	365	381	253	253	133	159	286	302	308	328
Cc142_lh050	268	286	301	311	318	322	298	306	107	123	217	241	229	241	210	248	174	184	137	151	216	232	341	381	253	253	133	171	286	306	316	328
Cc142_lh051	276	286	301	307	308	318	290	306	123	139	221	241	229	241	210	214	174	188	117	137	232	244	365	393	245	253	151	159	294	306	304	316
Cc142_e070	276	280	301	307	308	318	290	306	107	123	217	221	229	241	230	248	174	184	117	129	216	232	365	381	245	253	151	159	294	302	316	328
Cc142_e071	268	280	285	307	300	308	290	306	107	111	217	221	229	241	210	248	170	184	137	151	216	220	365	389	245	249	133	171	294	306	304	316
Cc142_e072	268	286	285	307	300	308	298	306	111	139	217	217	229	229	210	214	170	188	129	151	220	244	341	389	245	253	133	171	294	302	316	328
Cc142_e073	276	286	285	311	300	308	298	306	111	139	217	217	229	229	230	248	170	188	117	137	216	232	341	389	245	249	133	171	286	306	304	308
Cc142_e074	268	280	285	307	300	322	290	298	107	111	217	217	229	241	210	248	170	188	117	137	216	220	365	381	245	249	133	159	294	306	308	328
Cc142_f147	276	280	285	311	300	308	290	298	111	139	217	221	229	241	210	248	170	188	117	137	216	232	365	381	253	253	151	159	286	306	304	308
Cc143_lh001	256	262	307	343	312	312	282	306	115	151	213	229	221	249	206	206	192	192	133	141	220	220	349	381	249	261	159	159	290	310	328	340
Cc143_lh002	262	290	301	307	312	330	282	290	115	143	197	229	221	233	200	230	192	192	133	151	244	256	349	381	229	249	155	171	310	310	320	328
Cc143_lh003	262	290	301	343	312	312	282	312	143	151	197	229	221	249	206	206	192	192	133	141	220	256	349	381	229	249	159	171	290	310	304	340
Cc143_lh004	256	270	301	307	312	312	282	306	143	143	197	229	249	255	206	230	166	184	133	151	220	244	329	349	253	261	159	171	310	310	320	328
Cc143_f137	256	270	301	307	312	330	290	306	143	143	213	229	221	233	206	206	166	184	133	141	220	256	349	381	253	261	155	159	290	310	328	340
Cc143_f138	256	270	307	307	312	312	290	306	115	151	197	229	221	233	200	206	192	192	133	141	220	256	349	381	249	261	159	171	310	310	328	340
Cc144_lh001	270	278	315	327	300	300	262	298	115	135	205	241	225	237	196	222	180	196	117	117	256	256	329	361	237	249	163	167	274	294	276	304
Cc144_lh002	258	276	315	319	300	330	262	298	123	123	217	217	225	237	202	222	196	196	117	117	252	256	329	361	237	245	159	163	274	290	304	304
Cc144_lh003	258	270	315	327	300	300	262	300	123	159	217	217	233	237	198	202	180	196	117	117	236	252	329	369	237	249	159	163	274	294	276	328
Cc144_lh004	258	276	315	327	300	330	294	298	115	159	205	217	225	237	196	198	180	196	117	141	236	252	329	361	241	245	163	167	274	290	276	304
Cc144_lh005	276	278	293	327	300	330	262	298	123	123	217	217	225	237	198	202	180	196	117	117	252	256	329	361	241	245	163	167	290	298	276	328
Cc144_lh006	270	278	315	327	300	330	262	298	123	135	205	241	233	237	198	202	180	196	117	117	236	256	329	369	241	249	163	167	294	298	276	328
Cc144_lh007	276	278	293	319	300	330	262	298	123	135	217	217	233	237	198	202	180	180	129	141	236	256	329	369	241	245	163	167	290	298	276	328
Cc144_lh008	258	276	293	319	300	330	262	298	123	135	205	217	229	233	198	202	180	196	117	141	236	252	329	369	237	245	159	163	290	298	276	304
Cc144_lh009	258	276	293	319	300	330	262	298	123	123	217	217	225	229	202	222	180	180	129	141	256	256	349	361	241	245	163	167	274	290	276	328
Cc144_lh010	276	276	289	293	296	300	298	306	115	123	225	241	229	237	202	216	180	188	129	141	236	252	349	361	249	249	145	163	298	310	304	308
Cc144_lh011	270	278	293	327	300	300	262	298	123	123	217	241	225	237	196	222	180	196	117	117	256	256	329	361	241	245	163	167	294	298	304	304
Cc144_lh012	276	278	293	319	300	330	262	298	123	135	205	217	225	237	196	198	180	180	117	117	236	252	349	361	237	249	163	167	294	298	276	328
Cc144_lh013	270	278	293	327	300	330	262	298	115	135	217	241	225	229	198	202	180	196	117	117	236	256	349	361	237	245	159	163	274	290	276	328
Cc144_lh014	258	270	293	327	300	300	294	298	115	135	217	217	233	237	198	202	180	196	117	117	236	252	329	361	241	245	163	167	294	298	276	328
Cc144_lh015	258	276	293	327	300	330	294	298	123	123	217	241	233	237	196	198	180	180	117	117	236	252	329	369	241	249	159	163	290	298	304	328
Cc144_lh016	270	278	293	319	300	330	262	298	123	135	217	217	229	233	198	202	180	196	117	117	236	256	349	369	237	245	163	167	290	298	276	328
Cc144_lh017	270	278	315	327	300	330	294	298	115	135	217	241	225	229	196	222	180	196	117	117	256	256	349	361	241	245	159	163	290	298	304	304
Cc144_lh018	276	278	293	327	300	300	262	298	123	135	205	217	233	237	196	198	180	180	129	141	236	252	329	369	237	245	159	163	294	298	304	328
Cc144_lh019	270	278	293	327	300	330	294	298	123	123	205	241	225	237	198	202	180	196	117	141	236	256	329	361	241	245	159	163	294	298	304	304
Cc144_lh020	276	278	315	319	300	300	262	298	115	135	205	217	229	233	202	222	180	196	117	117	256	256	349	369	237	245	163	167	290	298	304	328
Cc144_lh021	270	278	293	327	300	330	262	298	115	159	205	217	225	229	196	222	180	196	129	141	252	256	329	361	237	249	163	171	274	290	276	304
Cc144_lh022	258	270	315	319	300	330	262	298	115	135	217	217	233	237	198	202	180	196	117	129	236	256	329	369	237	245	163	167	274	290	304	304
Cc144_lh023	276	278	315	319	300	300	294	298	115	135	205	241	233	237	196	222	180	180	117	117	236	252	349	369	237	245	163	167	274	290	276	304
Cc144_lh024	258	276	315	319	300	300	262	298	123	135	205	217	225	237	196	198	180	196	117	129	236	256	329	369	237	249	163	167	274	294	276	328
Cc144_lh025	258	270	315	327	300	300	294	298	115	115	217	241	229	233	202	222	180	196	129	141	252	256	349	369	241	249	163	167	290	298	276	328
Cc144_lh026	276	278	293	319	300	330	294	298	115	135	217	241	229	233	198	202	180	196	117	117	236	252	349	361	241	249	159	163	274	294	276	328
Cc144_lh027	258	270	293	319	300	300	262	298	123	135	205	217	229	233	202	222	180	196	129	141	256	256	349	361	241	245	163	167	274	290	276	328
Cc144_lh028	258	276	293	319	300	300	262	298	123	159	205	241	229	233	202	222	196	196	117	129	252	256	349	369	241	245	159	163	294	298	276	304
Cc144_lh029	276	278	293	327	300	330	294	298	123	135	217	217	225	237	202	222	180	196	117	141	256	256	329	361	237	245	163	167	274	290	304	328
Cc144_lh030	270	278	315	319	300	300	262	298	115	135	217	217	229	229	202	222	180	196	129	141	256	256	349	361	237	245	159	163	274	290	276	328
Cc144_lh031	258	270	315	319	300	300	262	298	115	115	217	241	233	237	198	202	196	196	129	141	236	256	329	369	237	249	163	167	290	298	276	304
Cc144_lh032	276	278	315	319	300	330	262	298	115	135	205	217	225	229	196	198	180	180	117	129	236	256	349	361	237	245	159	163	274	290	276	304
Cc144_lh033	270	278	315	319	300	300	294	298	115	135	205	241	225	229	202	222	180	196	117	141	256	256	349	361	241	249	163	167	294	298	276	304
Cc144_lh034	258	276	293	319	300	300	294	298	115	135	217	217	229	233	196	198	180	196	117	129	236	252	349	361	241	245	163	167	294	298	276	304
Cc144_lh035	258	276	315	319	300	330	294	298	115	159	205	241	233	237	196	222	196	196	117	141	252	256	329	369	241	249	159	163	290	298	276	328
Cc144_lh036	258	276	315	319	300	330	294	298	115	135	205	217	225	229	196	222	180	196	129	141	252	256	349	361	237	249	159	163	274	294	276	328
Cc144_lh037	276	278	293	319	300	330	294	298	123	123	205	241	229	233	202	222	196	196	117	117	252	256	349	369	241	245	163	167	294	298	276	328
Cc144_lh038	258	276	315	319	300	300	262	298	123	159	217	241	229	233	202	222	180	196	117	117	252	256	349	369	237	245	163	163	274	294	276	304
Cc144_lh039	276	278	315	327	300	330	262	298	115	115	205	241	233	237	196	198	180	196	117	117	236	256	329	369	241	249	163	167	274	294	304	304
Cc144_lh040	270	278	293	327	300	300	294	298	123	123	217	241	233	237	198	202	180	196	117	141	236	256	349	369	241	249	163	167	274	294	304	304
Cc144_lh041	258	270	293	319	300	330	294	298	123	135	205	217	225	237	198	202	180	180	117	141	236	252	349	361	241	245	159	163	274	294	304	328
Cc144_lh042	270	278	315	319	300	300	294	298	123	135	217	241	229	233	196	198	180	196	117	117	236	252	329	369	237	245	159	163	274	290	304	304
Cc144_lh043	258	276	293	319	300	330	294	298	123	135	217	217	233	237	202	222	180	180	129	141	252	256	329	369	237	249	159	163	274	290	304	304
Cc144_lh044	258	276	315	319	300	300	262	298	115	159	217	241	233	237	196	222	196	196	117	117	252	256	329	361	241	245	163	167	294	298	304	304
Cc144_lh045	258	270	293	327	300	330	262	298	115	115	205	217	225	237	202	222	180	196	117	141	252	256	329	361	241	249	159	163	290	298	304	304
Cc144_lh046	276	278	293	319	300	300	294	298	115	115	217	241	225	229	196	222	196	196	117	117	252	256	349	361	241	249	159	163	290	298	304	328
Cc144_lh047	258	276	293	319	300	300	262	298	115	115	205	217	233	237	196	222	196	196	117	117	252	256	329	369	237	249	163	167	274	294	304	328
Cc144_lh048	276	278	315	319	300	330	294	298	115	135	217	217	225	229	196	222	180	180	117	117	252	256	349	361	237	245	159	163	294	298	276	328
Cc144_lh049	276	278	293	327	300	330	262	298	123	135	217	241	225	237	198	202	180	180	117	141	236	256	329	361	237	249	159	163	274	290	276	328
Cc144_lh050	258	270	293	319	300	330	294	298	115	135	217	241	229	233	202	222	180	196	129	141	256	256	349	369	241	245	159	163	290	298	304	304
Cc144_lh051	276	278	315	319	300	300	294	298	123	135	205	241	229	233	202	222	180	196	117	129	252	256	349	369	241	245	163	167	294	298	276	328
Cc144_lh052	258	276	315	319	300	330	262	298	123	135	217	217	229	233	196	222	180	196	117	117	256	256	349	369	241	249	159	163	294	298	304	328
Cc144_lh053	276	278	315	327	300	330	262	298	123	135	205	241	225	237	196	198	180	180	117	117	236	256	329	361	237	249	163	167	274	290	304	304
Cc144_lh054	258	270	293	319	300	300	294	298	123	135	217	217	233	237	196	222	180	180	117	129	252	256	349	369	241	249	163	167	274	294	304	304
Cc144_lh055	270	278	315	319	300	330	262	298	115	135	217	217	233	237	198	202	180	196	117	129	236	252	349	369	237	249	163	167	274	290	276	304
Cc144_lh056	258	276	293	319	300	330	262	298	115	135	205	241	225	237	202	222	180	196	129	141	256	256	329	361	241	245	159	163	294	298	304	304
Cc144_lh057	276	278	315	327	300	330	294	298	123	123	217	217	225	229	202	222	196	196	117	129	252	256	349	361	241	249	159	163	294	298	276	328
Cc144_lh058	258	270	293	319	300	330	294	298	115	159	217	217	225	237	202	222	180	196	129	141	256	256	329	361	237	249	163	167	274	294	276	328
Cc144_lh059	258	276	293	319	300	330	294	298	115	159	217	241	225	237	202	222	180	196	117	141	252	256	329	361	241	245	159	163	290	298	304	304
Cc144_lh060	276	278	315	319	300	330	294	298	123	159	205	217	225	229	198	202	180	196	129	141	236	256	349	361	241	245	163	167	274	294	276	304
Cc144_lh061	270	278	293	327	300	300	294	298	115	159	205	217	233	237	202	222	196	196	117	141	252	256	329	369	241	249	159	163	274	290	304	304
Cc144_lh062	258	276	315	327	300	330	294	298	123	135	205	241	229	233	198	202	180	196	117	117	236	252	349	369	237	249	159	163	274	294	276	328
Cc144_lh063	258	276	293	319	300	300	262	298	123	135	217	217	233	237	196	198	180	196	117	141	252	256	329	369	237	249	163	167	274	294	304	304
Cc144_lh064	270	278	315	327	300	300	262	298	123	159	217	217	229	233	202	222	196	196	117	129	256	256	349	369	237	249	163	167	274	294	304	328
Cc144_lh065	276	278	293	319	300	330	262	298	123	135	217	241	233	237	198	202	180	180	117	141	236	252	329	369	241	245	163	167	290	298	276	304
Cc144_lh066	258	276	293	319	300	300	294	298	123	159	205	217	225	237	202	222	180	196	117	141	256	256	329	361	241	249	159	163	274	290	304	328
Cc144_lh067	258	270	315	327	300	300	262	298	123	135	217	241	229	233	198	202	180	196	117	117	236	252	349	369	241	245	159	163	290	298	304	304
Cc144_lh068	258	276	293	327	300	300	294	298	123	135	217	217	233	237	198	202	180	180	117	141	236	256	329	369	237	245	163	167	274	294	304	304
Cc144_lh069	258	270	315	327	300	330	262	298	115	115	217	217	225	229	196	198	180	196	117	141	236	252	349	361	241	245	163	167	290	298	276	328
Cc144_lh070	276	278	293	319	300	300	294	298	115	135	205	241	233	237	198	202	180	180	129	141	236	256	349	369	237	249	159	163	290	298	276	304
Cc144_lh071	270	278	315	319	300	330	262	298	115	115	205	217	233	237	196	198	196	196	117	129	236	252	329	369	241	249	163	167	274	290	304	328
Cc144_lh072	258	270	293	319	300	330	262	298	123	123	205	241	229	233	196	222	196	196	117	117	256	256	329	369	241	249	159	163	290	298	276	304
Cc144_lh073	258	270	315	319	300	300	262	298	123	123	205	217	225	237	202	222	180	196	117	129	236	256	329	361	241	245	163	167	290	298	304	304
Cc144_lh074	270	278	315	327	300	300	262	298	115	115	217	217	225	237	198	202	196	196	117	129	236	256	349	361	241	249	159	163	290	298	276	328
Cc144_lh075	258	276	315	319	300	300	294	298	115	115	217	241	225	237	198	202	196	196	117	117	236	256	329	369	237	245	159	163	274	294	304	328
Cc144_lh076	270	278	315	319	300	300	262	298	123	135	205	217	233	237	198	202	180	180	117	141	236	256	329	361	241	249	163	167	274	294	304	304
Cc144_lh077	258	276	293	319	300	300	294	298	115	135	205	217	225	237	196	222	180	196	117	129	252	256	349	361	237	249	159	163	290	298	304	304
Cc144_lh078	258	276	315	327	300	330	262	298	123	135	205	217	233	237	196	222	180	180	117	117	256	256	349	369	237	249	163	167	290	298	276	328
Cc144_lh079	258	270	315	319	300	330	294	298	123	123	205	241	225	237	196	222	180	196	117	129	256	256	329	361	237	249	159	163	274	290	276	304
Cc144_lh080	258	270	293	327	300	330	262	298	123	123	205	217	225	229	198	202	180	180	117	117	236	244	349	361	241	249	163	167	274	294	276	328
Cc144_lh081	270	278	293	327	300	330	294	298	123	135	205	241	225	229	198	202	180	196	117	129	236	256	349	369	237	249	163	167	294	298	304	328
Cc146_lh001	262	270	297	331	308	312	290	290	99	127	193	229	237	241	196	200	188	188	121	141	240	244	373	389	241	245	159	171	270	306	304	308
Cc146_lh002	260	290	289	303	304	318	290	302	119	127	213	229	233	237	218	222	170	188	117	141	244	252	365	389	241	249	155	167	270	314	276	320
Cc146_lh003	262	290	289	331	304	308	290	290	99	127	229	237	237	241	196	200	174	192	117	141	240	244	373	389	249	249	159	171	306	306	304	308
Cc146_lh004	260	290	297	319	304	318	290	290	119	127	193	229	233	237	218	222	170	188	121	141	240	244	329	389	245	249	167	171	306	314	320	336
Cc146_lh005	262	290	289	311	308	308	290	290	107	127	193	213	237	241	202	218	174	188	121	129	216	240	373	389	249	249	167	171	270	306	308	320
Cc146_lh006	270	292	297	303	308	318	290	290	115	127	193	213	233	237	218	222	184	188	117	129	248	252	329	329	241	241	159	171	270	314	320	336
Cc146_lh007	270	300	297	311	304	308	290	290	107	127	193	229	233	237	196	202	174	188	117	141	216	240	369	389	241	249	159	167	306	306	304	308
Cc146_lh008	270	300	289	311	304	308	290	302	99	127	193	229	237	241	202	218	174	192	117	141	216	240	373	389	241	245	167	171	306	306	304	332
Cc146_lh009	290	300	297	331	304	308	290	302	99	127	193	229	233	237	200	218	188	192	121	129	240	244	329	369	249	249	159	171	270	306	308	320
Cc146_lh010	290	292	297	303	304	318	290	290	115	127	193	229	233	237	196	222	184	188	121	129	244	252	329	329	241	249	159	171	270	290	304	336
Cc146_lh011	262	270	297	311	308	312	290	290	107	127	193	229	233	237	196	200	174	188	117	141	244	252	329	369	241	249	167	171	270	306	320	332
Cc146_lh012	260	290	297	319	308	318	290	290	119	127	193	213	233	237	196	222	170	188	117	141	240	244	329	389	241	249	167	171	270	314	276	320
Cc146_lh013	260	290	297	303	308	318	290	290	119	127	193	213	233	237	218	222	170	174	121	141	240	244	329	365	241	245	167	171	270	314	320	336
Cc146_lh014	260	290	289	319	304	308	290	290	115	127	213	213	233	237	218	222	174	184	121	129	240	244	329	329	241	241	167	171	306	314	320	336
Cc146_lh015	290	292	297	319	304	308	302	302	115	127	193	229	233	237	218	222	184	188	117	129	240	248	329	329	241	245	155	167	290	306	276	304
Cc146_lh016	270	300	297	331	308	308	290	290	107	127	229	237	237	241	196	200	188	192	121	141	240	244	329	369	245	249	167	171	270	306	320	332
Cc146_lh017	290	300	297	311	304	308	302	302	107	127	193	229	237	241	196	200	174	188	117	129	240	244	329	373	245	249	159	171	270	286	320	332
Cc146_lh018	270	292	297	319	304	308	290	302	115	127	193	229	233	237	196	222	174	184	121	129	244	252	329	365	241	245	155	159	290	306	304	336
Cc146_lh019	260	290	297	303	304	304	290	290	115	127	213	229	233	237	218	222	174	184	121	141	240	244	329	329	245	249	155	159	270	314	276	304
Cc146_lh020	290	292	289	303	304	304	302	302	119	127	213	213	233	237	196	222	170	188	121	129	248	252	329	365	245	249	159	171	290	306	320	336
Cc146_lh021	260	270	289	319	304	304	290	302	115	127	213	213	233	237	196	222	174	184	121	141	244	252	329	365	245	249	155	159	290	306	276	304
Cc146_lh022	270	292	289	319	304	308	290	290	115	127	193	213	233	237	196	222	184	188	121	129	248	252	329	365	241	241	167	171	270	290	276	304
Cc146_lh023	262	270	289	331	308	308	290	302	107	127	193	229	233	237	200	218	188	192	121	129	240	244	369	389	241	245	167	171	286	306	304	308
Cc146_lh024	262	290	297	331	304	312	290	290	107	127	193	213	233	237	196	202	174	192	121	141	216	252	369	389	245	249	167	171	270	306	320	332
Cc146_lh025	270	292	297	319	304	308	290	290	119	127	193	229	233	237	196	222	170	174	121	129	244	252	329	389	241	245	155	159	270	314	320	336
Cc146_lh026	262	290	289	311	308	312	302	302	99	127	229	237	233	237	196	202	188	192	117	129	216	252	329	369	245	249	159	167	306	306	308	320
Cc146_lh027	290	292	289	303	308	318	290	290	115	127	193	229	233	237	218	222	170	188	117	141	244	252	329	365	241	241	155	167	306	314	320	336
Cc146_lh028	260	290	297	319	304	318	290	290	115	127	193	213	233	237	218	222	174	184	117	129	248	252	329	365	245	249	155	167	270	290	320	336
Cc146_lh029	260	290	289	303	304	304	290	302	115	127	213	229	233	237	196	222	170	188	121	141	240	244	329	329	245	249	155	159	290	306	276	320
Cc146_lh030	260	290	289	319	308	318	302	302	119	127	213	213	233	237	218	222	170	174	121	129	244	252	329	329	241	241	159	171	290	306	276	320
Cc146_lh031	260	290	289	319	304	308	290	302	115	127	193	229	233	237	218	222	184	188	121	129	240	244	329	389	245	249	155	167	306	314	276	320
Cc146_lh032	290	292	297	303	304	308	302	302	115	127	213	213	233	237	196	222	184	188	121	129	240	248	365	389	241	245	155	159	306	314	276	304
Cc146_lh033	260	270	289	319	304	304	290	302	115	127	213	229	233	237	196	222	170	174	121	129	248	252	365	389	245	249	155	167	270	290	276	320
Cc146_lh034	260	290	289	303	304	308	290	290	119	127	213	213	233	237	196	222	170	188	117	141	244	252	329	365	245	249	155	167	270	314	276	320
Cc146_lh035	290	300	289	311	304	308	290	302	107	127	229	237	237	241	196	200	174	188	117	141	216	252	373	389	241	249	167	167	286	306	304	332
Cc146_lh036	260	270	289	303	308	318	302	302	119	127	213	213	233	237	196	222	170	188	121	129	244	252	329	365	245	249	155	159	306	314	276	320
Cc146_lh037	260	290	297	303	304	304	290	290	119	127	213	229	233	237	196	222	170	188	121	129	240	244	329	365	245	249	167	171	270	314	320	336
Cc146_lh038	260	290	297	319	304	308	290	290	119	127	213	229	233	237	218	222	170	174	117	141	240	244	329	329	241	245	159	171	270	314	276	304
Cc146_lh039	270	292	289	303	304	318	302	302	119	127	213	229	233	237	196	222	170	188	121	129	248	252	329	329	241	249	167	171	290	306	304	336
Cc146_lh040	260	290	297	319	304	318	290	290	115	127	193	213	233	237	196	222	174	184	121	141	240	244	329	389	241	249	159	171	290	306	320	336
Cc146_lh041	290	292	297	319	304	308	290	290	115	127	213	213	233	237	196	222	184	188	121	129	244	252	329	329	245	249	167	171	306	314	276	304
Cc146_lh042	290	292	289	319	304	304	302	304	119	127	193	229	233	237	196	222	170	188	121	129	244	252	329	365	241	245	167	171	290	306	320	336
Cc146_lh043	290	292	297	303	304	304	290	290	119	127	213	213	233	237	218	222	170	188	117	141	248	252	329	365	241	245	159	171	306	314	276	304
Cc146_lh044	260	290	289	319	308	318	290	290	119	127	193	213	233	237	196	222	184	188	121	141	240	248	329	365	241	241	167	171	306	314	276	320
Cc146_e075	260	270	297	303	304	308	290	302	119	127	193	213	233	237	196	222	174	184	121	129	240	248	329	329	241	245	155	167	306	314	320	336
Cc146_e076	262	270	289	311	304	312	302	302	99	127	193	213	237	241	196	200	174	192	117	141	244	252	329	373	241	245	167	171	270	286	308	320
Cc146_e077	262	270	297	311	304	312	290	290	107	127	193	229	237	241	200	218	174	188	121	141	240	244	373	389	241	245	159	171	270	286	308	320
Cc146_e078	290	300	289	311	308	308	290	290	99	127	193	213	237	241	202	218	188	192	121	141	216	240	373	389	241	249	159	167	270	306	308	320
Cc146_e079	270	292	289	303	304	304	290	302	115	127	193	229	233	237	196	222	0	0	121	129	244	252	0	0	241	245	159	171	270	290	276	304
Cc146_e080	260	290	289	319	304	308	0	0	115	127	213	229	233	237	218	222	184	188	117	141	240	248	0	0	241	245	155	167	270	290	304	336
Cc148_e081	280	280	315	331	308	318	290	298	127	135	217	237	229	241	234	236	178	192	117	133	240	240	329	369	245	257	155	175	290	310	328	328
Cc148_e082	270	280	315	331	296	308	290	306	123	123	217	237	229	229	210	236	178	192	117	129	232	240	329	369	245	253	167	175	290	306	304	328
Cc148_e083	270	280	307	315	296	308	290	290	123	127	237	237	241	249	234	236	178	192	129	133	232	240	329	365	245	253	155	175	290	310	320	328
Cc148_e084	280	280	289	307	308	308	290	290	123	123	217	237	229	249	198	210	192	200	117	129	232	244	329	369	245	253	155	175	290	302	304	328
Cc148_e085	262	280	289	307	296	308	290	306	123	135	237	237	229	249	210	236	192	200	129	133	232	240	365	369	245	257	155	155	302	306	328	328
Cc148_e086	262	270	289	331	308	318	298	306	123	135	237	237	241	249	234	236	192	200	117	129	232	240	329	369	245	253	155	167	306	310	304	328
Cc148_e087	270	280	307	315	308	318	290	298	123	123	205	237	229	229	198	210	192	200	129	133	240	244	369	369	245	257	167	175	290	310	320	328
Cc148_e088	262	280	307	315	296	318	290	290	127	135	205	237	229	249	198	234	178	192	117	133	232	240	365	369	245	253	155	155	302	306	304	328
Cc148_e089	262	280	289	331	308	308	290	306	123	127	217	237	229	229	198	234	178	192	117	129	240	244	369	369	245	257	167	175	306	310	320	328
Cc148_e090	262	280	289	307	296	318	298	306	123	127	205	237	229	229	198	210	178	192	129	133	232	244	369	369	245	257	155	175	306	310	320	328
Cc148_e092	270	280	315	331	296	308	290	306	123	123	217	237	229	229	210	236	178	192	117	129	232	240	329	369	245	253	167	175	290	306	304	328
Cc148_e093	280	280	289	307	296	308	298	306	123	135	217	237	229	241	234	236	192	200	129	133	240	240	329	369	245	257	155	155	290	310	320	328
Cc148_e094	262	270	289	307	296	308	290	298	123	135	205	217	241	249	210	236	192	200	117	129	232	240	329	365	245	257	155	175	290	302	328	328
Cc148_e095	262	270	289	331	308	308	290	298	123	123	217	237	229	229	198	234	192	200	117	117	232	240	369	369	245	257	155	175	290	310	304	320
Cc148_e096	280	280	289	331	296	318	290	290	123	135	217	237	229	249	210	236	192	200	117	129	240	240	365	369	245	257	167	175	302	306	304	320
Cc148_e097	262	270	307	315	296	318	298	306	123	123	217	237	229	249	198	234	192	200	129	133	240	244	365	369	245	253	155	167	290	302	320	328
Cc148_e098	262	280	315	331	308	308	298	306	123	123	205	237	229	229	198	234	192	200	117	129	240	244	369	369	245	257	155	155	306	310	328	328
Cc148_f145	280	280	289	331	308	308	0	0	123	123	205	205	229	229	210	236	200	200	117	117	240	240	0	0	245	257	167	175	306	306	320	320
Cc148_f146	270	280	315	331	296	318	290	290	123	127	217	237	229	249	198	210	178	192	117	133	232	244	365	369	245	253	155	175	290	302	304	320

## Sheet: Table S7
Table S7. COLONY best parental clusters and their probabilities. Generic paternal IDs via COLONY are replaced by clutch numbers and sire number per clutch based on proportional contributions.
Cluster	ClusterProb	Offspring	Sire	Mother
1	0.998	Cc027_e223	Cc027_S1	Cc027mat
1	0.998	Cc027_e224	Cc027_S1	Cc027mat
1	0.998	Cc027_e225	Cc027_S1	Cc027mat
1	0.998	Cc027_e226	Cc027_S1	Cc027mat
1	0.998	Cc027_e228	Cc027_S1	Cc027mat
1	0.998	Cc027_e230	Cc027_S1	Cc027mat
1	0.998	Cc027_e231	Cc027_S1	Cc027mat
1	0.998	Cc027_e232	Cc027_S1	Cc027mat
1	0.998	Cc027_e234	Cc027_S1	Cc027mat
1	0.998	Cc027_e235	Cc027_S1	Cc027mat
1	0.998	Cc027_e236	Cc027_S1	Cc027mat
1	0.998	Cc027_e238	Cc027_S1	Cc027mat
1	0.998	Cc027_e240	Cc027_S1	Cc027mat
1	0.998	Cc027_e241	Cc027_S1	Cc027mat
1	0.998	Cc027_e242	Cc027_S1	Cc027mat
1	0.998	Cc027_e243	Cc027_S1	Cc027mat
1	0.998	Cc027_e244	Cc027_S1	Cc027mat
1	0.998	Cc027_e245	Cc027_S1	Cc027mat
1	0.998	Cc027_e237	Cc027_S2	Cc027mat
1	0.998	Cc027_e239	Cc027_S2	Cc027mat
2	1	Cc031_e252	Cc031_S1	Cc031mat
2	1	Cc031_e253	Cc031_S1	Cc031mat
2	1	Cc031_e254	Cc031_S1	Cc031mat
2	1	Cc031_e255	Cc031_S1	Cc031mat
2	1	Cc031_e256	Cc031_S1	Cc031mat
2	1	Cc031_e257	Cc031_S1	Cc031mat
2	1	Cc031_e258	Cc031_S1	Cc031mat
2	1	Cc031_e259	Cc031_S1	Cc031mat
2	1	Cc031_e260	Cc031_S1	Cc031mat
2	1	Cc031_e263	Cc031_S1	Cc031mat
2	1	Cc031_e264	Cc031_S1	Cc031mat
2	1	Cc031_e266	Cc031_S1	Cc031mat
3	0.9594	Cc032_e169	Cc032_S1	Cc032mat
3	0.9594	Cc032_e171	Cc032_S1	Cc032mat
3	0.9594	Cc032_e172	Cc032_S1	Cc032mat
3	0.9594	Cc032_e173	Cc032_S1	Cc032mat
3	0.9594	Cc032_e174	Cc032_S1	Cc032mat
3	0.9594	Cc032_e170	Cc032_S2	Cc032mat
3	0.9594	Cc032_e175	Cc032_S2	Cc032mat
4	0.9504	Cc041_e176	Cc041_S1	Cc041mat
4	0.9504	Cc041_e178	Cc041_S1	Cc041mat
4	0.9504	Cc041_e179	Cc041_S1	Cc041mat
4	0.9504	Cc041_e181	Cc041_S1	Cc041mat
4	0.9504	Cc041_e182	Cc041_S1	Cc041mat
4	0.9504	Cc041_e177	Cc041_S2	Cc041mat
4	0.9504	Cc041_e180	Cc041_S2	Cc041mat
5	1	Cc045_e278	Cc045_S1	Cc045mat
5	1	Cc045_e279	Cc045_S1	Cc045mat
5	1	Cc045_e280	Cc045_S1	Cc045mat
5	1	Cc045_e281	Cc045_S1	Cc045mat
5	1	Cc045_e282	Cc045_S1	Cc045mat
5	1	Cc045_e283	Cc045_S1	Cc045mat
5	1	Cc045_e284	Cc045_S1	Cc045mat
5	1	Cc045_e285	Cc045_S1	Cc045mat
5	1	Cc045_e286	Cc045_S1	Cc045mat
6	1	Cc046_e287	Cc046_S1	Cc046mat
6	1	Cc046_e290	Cc046_S1	Cc046mat
6	1	Cc046_e291	Cc046_S1	Cc046mat
6	1	Cc046_e292	Cc046_S1	Cc046mat
6	1	Cc046_e293	Cc046_S1	Cc046mat
6	1	Cc046_e295	Cc046_S1	Cc046mat
6	1	Cc046_e296	Cc046_S1	Cc046mat
6	1	Cc046_e299	Cc046_S1	Cc046mat
6	1	Cc046_e301	Cc046_S1	Cc046mat
6	1	Cc046_e302	Cc046_S1	Cc046mat
6	1	Cc046_e303	Cc046_S1	Cc046mat
6	1	Cc046_e304	Cc046_S1	Cc046mat
6	1	Cc046_e306	Cc046_S1	Cc046mat
6	1	Cc046_e307	Cc046_S1	Cc046mat
6	1	Cc046_e308	Cc046_S1	Cc046mat
6	1	Cc046_e309	Cc046_S1	Cc046mat
6	1	Cc046_f017	Cc046_S1	Cc046mat
7	0.9996	Cc049_e185	Cc049_S1	Cc049mat
7	0.9996	Cc049_e186	Cc049_S1	Cc049mat
7	0.9996	Cc049_e187	Cc049_S1	Cc049mat
7	0.9996	Cc049_e190	Cc049_S1	Cc049mat
7	0.9996	Cc049_e191	Cc049_S1	Cc049mat
7	0.9996	Cc049_e192	Cc049_S1	Cc049mat
7	0.9996	Cc049_e188	Cc049_S2	Cc049mat
7	0.9996	Cc049_e189	Cc049_S2	Cc049mat
7	0.9996	Cc049_f030	Cc049_S2	Cc049mat
8	0.9912	Cc057_e333	Cc057_S1	Cc057mat
8	0.9912	Cc057_e335	Cc057_S1	Cc057mat
8	0.9912	Cc057_e337	Cc057_S1	Cc057mat
8	0.9912	Cc057_e339	Cc057_S1	Cc057mat
8	0.9912	Cc057_f033	Cc057_S1	Cc057mat
8	0.9912	Cc057_e334	Cc057_S2	Cc057mat
8	0.9912	Cc057_e338	Cc057_S2	Cc057mat
9	1	Cc062_e348	Cc062_S1	Cc062mat
9	1	Cc062_e349	Cc062_S1	Cc062mat
9	1	Cc062_e350	Cc062_S1	Cc062mat
9	1	Cc062_e351	Cc062_S1	Cc062mat
9	1	Cc062_e353	Cc062_S1	Cc062mat
9	1	Cc062_e354	Cc062_S1	Cc062mat
9	1	Cc062_e355	Cc062_S1	Cc062mat
9	1	Cc062_e356	Cc062_S1	Cc062mat
9	1	Cc062_f031	Cc062_S1	Cc062mat
10	1	Cc080_e001	Cc080_S1	Cc080mat
10	1	Cc080_e002	Cc080_S1	Cc080mat
10	1	Cc080_e003	Cc080_S1	Cc080mat
10	1	Cc080_e004	Cc080_S1	Cc080mat
10	1	Cc080_e005	Cc080_S1	Cc080mat
10	1	Cc080_e006	Cc080_S1	Cc080mat
10	1	Cc080_e007	Cc080_S1	Cc080mat
10	1	Cc080_e008	Cc080_S1	Cc080mat
10	1	Cc080_e009	Cc080_S1	Cc080mat
10	1	Cc080_e010	Cc080_S1	Cc080mat
10	1	Cc080_e011	Cc080_S1	Cc080mat
10	1	Cc080_e012	Cc080_S1	Cc080mat
10	1	Cc080_e013	Cc080_S1	Cc080mat
10	1	Cc080_e014	Cc080_S1	Cc080mat
10	1	Cc080_e015	Cc080_S1	Cc080mat
11	1	Cc100_e016	Cc100_S1	Cc100mat
11	1	Cc100_e017	Cc100_S1	Cc100mat
11	1	Cc100_e018	Cc100_S1	Cc100mat
11	1	Cc100_e019	Cc100_S1	Cc100mat
11	1	Cc100_e020	Cc100_S1	Cc100mat
11	1	Cc100_e021	Cc100_S1	Cc100mat
11	1	Cc100_e022	Cc100_S1	Cc100mat
11	1	Cc100_e023	Cc100_S1	Cc100mat
11	1	Cc100_e024	Cc100_S1	Cc100mat
11	1	Cc100_e025	Cc100_S1	Cc100mat
11	1	Cc100_e026	Cc100_S1	Cc100mat
11	1	Cc100_e027	Cc100_S1	Cc100mat
11	1	Cc100_e028	Cc100_S1	Cc100mat
11	1	Cc100_f111	Cc100_S1	Cc100mat
12	1	Cc101_e099	Cc101_S1	Cc101mat
12	1	Cc101_e101	Cc101_S1	Cc101mat
12	1	Cc101_e104	Cc101_S1	Cc101mat
12	1	Cc101_e105	Cc101_S1	Cc101mat
12	1	Cc101_e107	Cc101_S1	Cc101mat
12	1	Cc101_f105	Cc101_S1	Cc101mat
13	1	Cc102_e109	Cc102_S1	Cc102mat
13	1	Cc102_e110	Cc102_S1	Cc102mat
13	1	Cc102_e111	Cc102_S1	Cc102mat
13	1	Cc102_e112	Cc102_S1	Cc102mat
13	1	Cc102_e113	Cc102_S1	Cc102mat
13	1	Cc102_e114	Cc102_S1	Cc102mat
13	1	Cc102_e115	Cc102_S1	Cc102mat
13	1	Cc102_e116	Cc102_S1	Cc102mat
13	1	Cc102_e117	Cc102_S1	Cc102mat
13	1	Cc102_f107	Cc102_S1	Cc102mat
13	1	Cc102_f108	Cc102_S1	Cc102mat
14	1	Cc106_e045	Cc106_S1	Cc106mat
14	1	Cc106_e047	Cc106_S1	Cc106mat
14	1	Cc106_e049	Cc106_S1	Cc106mat
14	1	Cc106_e050	Cc106_S1	Cc106mat
14	1	Cc106_e052	Cc106_S1	Cc106mat
14	1	Cc106_e053	Cc106_S1	Cc106mat
14	1	Cc106_e054	Cc106_S1	Cc106mat
14	1	Cc106_e055	Cc106_S1	Cc106mat
14	1	Cc106_e056	Cc106_S1	Cc106mat
14	1	Cc106_e057	Cc106_S1	Cc106mat
14	1	Cc106_e058	Cc106_S1	Cc106mat
14	1	Cc106_e060	Cc106_S1	Cc106mat
14	1	Cc106_e061	Cc106_S1	Cc106mat
14	1	Cc106_e063	Cc106_S1	Cc106mat
14	1	Cc106_f104	Cc106_S1	Cc106mat
14	1	Cc106_e046	Cc106_S2	Cc106mat
14	1	Cc106_e048	Cc106_S2	Cc106mat
14	1	Cc106_e051	Cc106_S2	Cc106mat
14	1	Cc106_e059	Cc106_S2	Cc106mat
14	1	Cc106_e062	Cc106_S2	Cc106mat
15	1	Cc117_e030	Cc117_S1	Cc117mat
15	1	Cc117_e031	Cc117_S1	Cc117mat
15	1	Cc117_e032	Cc117_S1	Cc117mat
15	1	Cc117_e033	Cc117_S1	Cc117mat
15	1	Cc117_e034	Cc117_S1	Cc117mat
15	1	Cc117_e035	Cc117_S1	Cc117mat
15	1	Cc117_e036	Cc117_S1	Cc117mat
15	1	Cc117_e037	Cc117_S1	Cc117mat
15	1	Cc117_e038	Cc117_S1	Cc117mat
15	1	Cc117_e039	Cc117_S1	Cc117mat
15	1	Cc117_e040	Cc117_S1	Cc117mat
15	1	Cc117_e041	Cc117_S1	Cc117mat
15	1	Cc117_e042	Cc117_S1	Cc117mat
15	1	Cc117_e043	Cc117_S1	Cc117mat
15	1	Cc117_e044	Cc117_S1	Cc117mat
16	1	Cc119_lh001	Cc119_S1	Cc119mat
16	1	Cc119_lh002	Cc119_S1	Cc119mat
16	1	Cc119_lh004	Cc119_S1	Cc119mat
16	1	Cc119_lh005	Cc119_S1	Cc119mat
16	1	Cc119_lh006	Cc119_S1	Cc119mat
16	1	Cc119_lh007	Cc119_S1	Cc119mat
16	1	Cc119_lh008	Cc119_S1	Cc119mat
16	1	Cc119_lh009	Cc119_S1	Cc119mat
16	1	Cc119_lh010	Cc119_S1	Cc119mat
16	1	Cc119_lh011	Cc119_S1	Cc119mat
16	1	Cc119_lh012	Cc119_S1	Cc119mat
16	1	Cc119_lh013	Cc119_S1	Cc119mat
16	1	Cc119_lh014	Cc119_S1	Cc119mat
16	1	Cc119_lh015	Cc119_S1	Cc119mat
16	1	Cc119_lh016	Cc119_S1	Cc119mat
16	1	Cc119_lh017	Cc119_S1	Cc119mat
16	1	Cc119_lh018	Cc119_S1	Cc119mat
16	1	Cc119_lh020	Cc119_S1	Cc119mat
16	1	Cc119_lh021	Cc119_S1	Cc119mat
16	1	Cc119_lh023	Cc119_S1	Cc119mat
16	1	Cc119_lh024	Cc119_S1	Cc119mat
16	1	Cc119_lh025	Cc119_S1	Cc119mat
16	1	Cc119_lh026	Cc119_S1	Cc119mat
16	1	Cc119_lh028	Cc119_S1	Cc119mat
16	1	Cc119_lh029	Cc119_S1	Cc119mat
16	1	Cc119_lh030	Cc119_S1	Cc119mat
16	1	Cc119_lh031	Cc119_S1	Cc119mat
16	1	Cc119_lh032	Cc119_S1	Cc119mat
16	1	Cc119_lh033	Cc119_S1	Cc119mat
16	1	Cc119_lh034	Cc119_S1	Cc119mat
16	1	Cc119_lh035	Cc119_S1	Cc119mat
16	1	Cc119_lh036	Cc119_S1	Cc119mat
16	1	Cc119_lh037	Cc119_S1	Cc119mat
16	1	Cc119_lh038	Cc119_S1	Cc119mat
16	1	Cc119_lh039	Cc119_S1	Cc119mat
16	1	Cc119_lh040	Cc119_S1	Cc119mat
16	1	Cc119_lh042	Cc119_S1	Cc119mat
16	1	Cc119_lh043	Cc119_S1	Cc119mat
16	1	Cc119_lh044	Cc119_S1	Cc119mat
16	1	Cc119_lh045	Cc119_S1	Cc119mat
16	1	Cc119_lh046	Cc119_S1	Cc119mat
16	1	Cc119_lh047	Cc119_S1	Cc119mat
16	1	Cc119_lh048	Cc119_S1	Cc119mat
16	1	Cc119_lh049	Cc119_S1	Cc119mat
16	1	Cc119_lh050	Cc119_S1	Cc119mat
16	1	Cc119_lh051	Cc119_S1	Cc119mat
16	1	Cc119_lh052	Cc119_S1	Cc119mat
16	1	Cc119_lh053	Cc119_S1	Cc119mat
16	1	Cc119_lh054	Cc119_S1	Cc119mat
16	1	Cc119_lh055	Cc119_S1	Cc119mat
16	1	Cc119_lh056	Cc119_S1	Cc119mat
16	1	Cc119_lh057	Cc119_S1	Cc119mat
16	1	Cc119_lh058	Cc119_S1	Cc119mat
16	1	Cc119_lh060	Cc119_S1	Cc119mat
16	1	Cc119_lh064	Cc119_S1	Cc119mat
16	1	Cc119_lh065	Cc119_S1	Cc119mat
16	1	Cc119_lh066	Cc119_S1	Cc119mat
16	1	Cc119_lh067	Cc119_S1	Cc119mat
16	1	Cc119_lh068	Cc119_S1	Cc119mat
16	1	Cc119_lh069	Cc119_S1	Cc119mat
16	1	Cc119_lh070	Cc119_S1	Cc119mat
16	1	Cc119_lh071	Cc119_S1	Cc119mat
16	1	Cc119_lh072	Cc119_S1	Cc119mat
16	1	Cc119_lh073	Cc119_S1	Cc119mat
16	1	Cc119_lh074	Cc119_S1	Cc119mat
16	1	Cc119_lh075	Cc119_S1	Cc119mat
16	1	Cc119_e064	Cc119_S1	Cc119mat
16	1	Cc119_e065	Cc119_S1	Cc119mat
16	1	Cc119_e066	Cc119_S1	Cc119mat
16	1	Cc119_e067	Cc119_S1	Cc119mat
16	1	Cc119_e068	Cc119_S1	Cc119mat
16	1	Cc119_e069	Cc119_S1	Cc119mat
16	1	Cc119_f113	Cc119_S1	Cc119mat
16	1	Cc119_f114	Cc119_S1	Cc119mat
16	1	Cc119_f115	Cc119_S1	Cc119mat
16	1	Cc119_f116	Cc119_S1	Cc119mat
16	1	Cc119_f117	Cc119_S1	Cc119mat
16	1	Cc119_lh003	Cc119_S2	Cc119mat
16	1	Cc119_lh019	Cc119_S2	Cc119mat
16	1	Cc119_lh022	Cc119_S2	Cc119mat
16	1	Cc119_lh027	Cc119_S2	Cc119mat
16	1	Cc119_lh041	Cc119_S2	Cc119mat
16	1	Cc119_lh059	Cc119_S2	Cc119mat
16	1	Cc119_lh061	Cc119_S2	Cc119mat
16	1	Cc119_lh062	Cc119_S2	Cc119mat
16	1	Cc119_lh063	Cc119_S2	Cc119mat
17	0.9997	Cc123_e118	Cc123_S1	Cc123mat
17	0.9997	Cc123_e119	Cc123_S1	Cc123mat
17	0.9997	Cc123_f124	Cc123_S1	Cc123mat
17	0.9997	Cc123_f125	Cc123_S1	Cc123mat
17	0.9997	Cc123_f126	Cc123_S1	Cc123mat
17	0.9997	Cc123_f127	Cc123_S1	Cc123mat
17	0.9997	Cc123_f128	Cc123_S1	Cc123mat
17	0.9997	Cc123_f129	Cc123_S1	Cc123mat
17	0.9997	Cc123_f131	Cc123_S1	Cc123mat
17	0.9997	Cc123_f132	Cc123_S1	Cc123mat
18	1	Cc127_e120	Cc127_S1	Cc127mat
18	1	Cc127_e121	Cc127_S1	Cc127mat
18	1	Cc127_e122	Cc127_S1	Cc127mat
18	1	Cc127_e123	Cc127_S1	Cc127mat
18	1	Cc127_e124	Cc127_S1	Cc127mat
18	1	Cc127_e125	Cc127_S1	Cc127mat
18	1	Cc127_e126	Cc127_S1	Cc127mat
18	1	Cc127_e127	Cc127_S1	Cc127mat
18	1	Cc127_e128	Cc127_S1	Cc127mat
18	1	Cc127_e130	Cc127_S1	Cc127mat
19	0.9695	Cc137_e131	Cc137_S1	Cc137mat
19	0.9695	Cc137_e132	Cc137_S1	Cc137mat
19	0.9695	Cc137_e133	Cc137_S1	Cc137mat
19	0.9695	Cc137_e136	Cc137_S1	Cc137mat
19	0.9695	Cc137_e137	Cc137_S1	Cc137mat
19	0.9695	Cc137_e139	Cc137_S1	Cc137mat
19	0.9695	Cc137_f139	Cc137_S1	Cc137mat
19	0.9695	Cc137_e134	Cc137_S2	Cc137mat
19	0.9695	Cc137_e138	Cc137_S2	Cc137mat
19	0.9695	Cc137_e135	Cc137_S3	Cc137mat
20	1	Cc138_e140	Cc138_S1	Cc138mat
20	1	Cc138_e141	Cc138_S1	Cc138mat
20	1	Cc138_e143	Cc138_S1	Cc138mat
20	1	Cc138_e145	Cc138_S1	Cc138mat
20	1	Cc138_e146	Cc138_S1	Cc138mat
20	1	Cc138_e147	Cc138_S1	Cc138mat
20	1	Cc138_e148	Cc138_S1	Cc138mat
20	1	Cc138_e149	Cc138_S1	Cc138mat
20	1	Cc138_e150	Cc138_S1	Cc138mat
21	0.4038	Cc139_e152	Cc139_S1	Cc139mat
21	0.4038	Cc139_e155	Cc139_S1	Cc139mat
21	0.4038	Cc139_e160	Cc139_S1	Cc139mat
21	0.4038	Cc139_e161	Cc139_S1	Cc139mat
21	0.4038	Cc139_e162	Cc139_S1	Cc139mat
21	0.4038	Cc139_e153	Cc139_S3	Cc139mat
21	0.4038	Cc139_e154	Cc139_S2	Cc139mat
21	0.4038	Cc139_e157	Cc139_S2	Cc139mat
21	0.4038	Cc139_e158	Cc139_S2	Cc139mat
21	0.4038	Cc139_e164	Cc139_S2	Cc139mat
21	0.4038	Cc139_e165	Cc139_S2	Cc139mat
22	0.9996	Cc140_lh001	Cc140_S1	Cc140mat
22	0.9996	Cc140_lh003	Cc140_S1	Cc140mat
22	0.9996	Cc140_lh004	Cc140_S1	Cc140mat
22	0.9996	Cc140_lh005	Cc140_S1	Cc140mat
22	0.9996	Cc140_lh006	Cc140_S1	Cc140mat
22	0.9996	Cc140_lh007	Cc140_S1	Cc140mat
22	0.9996	Cc140_lh008	Cc140_S1	Cc140mat
22	0.9996	Cc140_lh009	Cc140_S1	Cc140mat
22	0.9996	Cc140_lh010	Cc140_S1	Cc140mat
22	0.9996	Cc140_lh011	Cc140_S1	Cc140mat
22	0.9996	Cc140_lh012	Cc140_S1	Cc140mat
22	0.9996	Cc140_lh013	Cc140_S1	Cc140mat
22	0.9996	Cc140_lh015	Cc140_S1	Cc140mat
22	0.9996	Cc140_lh017	Cc140_S1	Cc140mat
22	0.9996	Cc140_lh021	Cc140_S1	Cc140mat
22	0.9996	Cc140_lh024	Cc140_S1	Cc140mat
22	0.9996	Cc140_lh025	Cc140_S1	Cc140mat
22	0.9996	Cc140_lh027	Cc140_S1	Cc140mat
22	0.9996	Cc140_lh028	Cc140_S1	Cc140mat
22	0.9996	Cc140_lh029	Cc140_S1	Cc140mat
22	0.9996	Cc140_lh030	Cc140_S1	Cc140mat
22	0.9996	Cc140_lh031	Cc140_S1	Cc140mat
22	0.9996	Cc140_lh032	Cc140_S1	Cc140mat
22	0.9996	Cc140_lh033	Cc140_S1	Cc140mat
22	0.9996	Cc140_lh034	Cc140_S1	Cc140mat
22	0.9996	Cc140_lh035	Cc140_S1	Cc140mat
22	0.9996	Cc140_lh036	Cc140_S1	Cc140mat
22	0.9996	Cc140_lh037	Cc140_S1	Cc140mat
22	0.9996	Cc140_lh038	Cc140_S1	Cc140mat
22	0.9996	Cc140_lh039	Cc140_S1	Cc140mat
22	0.9996	Cc140_lh040	Cc140_S1	Cc140mat
22	0.9996	Cc140_lh043	Cc140_S1	Cc140mat
22	0.9996	Cc140_lh044	Cc140_S1	Cc140mat
22	0.9996	Cc140_lh045	Cc140_S1	Cc140mat
22	0.9996	Cc140_lh047	Cc140_S1	Cc140mat
22	0.9996	Cc140_lh048	Cc140_S1	Cc140mat
22	0.9996	Cc140_lh049	Cc140_S1	Cc140mat
22	0.9996	Cc140_lh051	Cc140_S1	Cc140mat
22	0.9996	Cc140_lh052	Cc140_S1	Cc140mat
22	0.9996	Cc140_lh053	Cc140_S1	Cc140mat
22	0.9996	Cc140_lh054	Cc140_S1	Cc140mat
22	0.9996	Cc140_lh055	Cc140_S1	Cc140mat
22	0.9996	Cc140_lh056	Cc140_S1	Cc140mat
22	0.9996	Cc140_lh057	Cc140_S1	Cc140mat
22	0.9996	Cc140_lh058	Cc140_S1	Cc140mat
22	0.9996	Cc140_lh059	Cc140_S1	Cc140mat
22	0.9996	Cc140_lh060	Cc140_S1	Cc140mat
22	0.9996	Cc140_lh061	Cc140_S1	Cc140mat
22	0.9996	Cc140_lh062	Cc140_S1	Cc140mat
22	0.9996	Cc140_lh064	Cc140_S1	Cc140mat
22	0.9996	Cc140_lh066	Cc140_S1	Cc140mat
22	0.9996	Cc140_lh068	Cc140_S1	Cc140mat
22	0.9996	Cc140_lh072	Cc140_S1	Cc140mat
22	0.9996	Cc140_lh075	Cc140_S1	Cc140mat
22	0.9996	Cc140_lh080	Cc140_S1	Cc140mat
22	0.9996	Cc140_lh081	Cc140_S1	Cc140mat
22	0.9996	Cc140_lh083	Cc140_S1	Cc140mat
22	0.9996	Cc140_lh085	Cc140_S1	Cc140mat
22	0.9996	Cc140_lh088	Cc140_S1	Cc140mat
22	0.9996	Cc140_lh089	Cc140_S1	Cc140mat
22	0.9996	Cc140_lh002	Cc140_S2	Cc140mat
22	0.9996	Cc140_lh014	Cc140_S2	Cc140mat
22	0.9996	Cc140_lh016	Cc140_S2	Cc140mat
22	0.9996	Cc140_lh018	Cc140_S2	Cc140mat
22	0.9996	Cc140_lh019	Cc140_S2	Cc140mat
22	0.9996	Cc140_lh020	Cc140_S2	Cc140mat
22	0.9996	Cc140_lh022	Cc140_S2	Cc140mat
22	0.9996	Cc140_lh023	Cc140_S2	Cc140mat
22	0.9996	Cc140_lh026	Cc140_S2	Cc140mat
22	0.9996	Cc140_lh041	Cc140_S2	Cc140mat
22	0.9996	Cc140_lh042	Cc140_S2	Cc140mat
22	0.9996	Cc140_lh046	Cc140_S2	Cc140mat
22	0.9996	Cc140_lh050	Cc140_S2	Cc140mat
22	0.9996	Cc140_lh063	Cc140_S2	Cc140mat
22	0.9996	Cc140_lh065	Cc140_S2	Cc140mat
22	0.9996	Cc140_lh067	Cc140_S2	Cc140mat
22	0.9996	Cc140_lh069	Cc140_S2	Cc140mat
22	0.9996	Cc140_lh070	Cc140_S2	Cc140mat
22	0.9996	Cc140_lh071	Cc140_S2	Cc140mat
22	0.9996	Cc140_lh073	Cc140_S2	Cc140mat
22	0.9996	Cc140_lh074	Cc140_S2	Cc140mat
22	0.9996	Cc140_lh076	Cc140_S2	Cc140mat
22	0.9996	Cc140_lh077	Cc140_S2	Cc140mat
22	0.9996	Cc140_lh078	Cc140_S2	Cc140mat
22	0.9996	Cc140_lh079	Cc140_S2	Cc140mat
22	0.9996	Cc140_lh082	Cc140_S2	Cc140mat
22	0.9996	Cc140_lh084	Cc140_S2	Cc140mat
22	0.9996	Cc140_lh086	Cc140_S2	Cc140mat
22	0.9996	Cc140_lh087	Cc140_S2	Cc140mat
22	0.9996	Cc140_lh090	Cc140_S2	Cc140mat
22	0.9996	Cc140_lh091	Cc140_S2	Cc140mat
22	0.9996	Cc140_lh092	Cc140_S2	Cc140mat
22	0.9996	Cc140_lh093	Cc140_S2	Cc140mat
23	1	Cc142_lh001	Cc142_S1	Cc142mat
23	1	Cc142_lh002	Cc142_S1	Cc142mat
23	1	Cc142_lh003	Cc142_S1	Cc142mat
23	1	Cc142_lh004	Cc142_S1	Cc142mat
23	1	Cc142_lh005	Cc142_S1	Cc142mat
23	1	Cc142_lh006	Cc142_S1	Cc142mat
23	1	Cc142_lh007	Cc142_S1	Cc142mat
23	1	Cc142_lh008	Cc142_S1	Cc142mat
23	1	Cc142_lh009	Cc142_S1	Cc142mat
23	1	Cc142_lh010	Cc142_S1	Cc142mat
23	1	Cc142_lh011	Cc142_S1	Cc142mat
23	1	Cc142_lh012	Cc142_S1	Cc142mat
23	1	Cc142_lh013	Cc142_S1	Cc142mat
23	1	Cc142_lh014	Cc142_S1	Cc142mat
23	1	Cc142_lh015	Cc142_S1	Cc142mat
23	1	Cc142_lh016	Cc142_S1	Cc142mat
23	1	Cc142_lh017	Cc142_S1	Cc142mat
23	1	Cc142_lh018	Cc142_S1	Cc142mat
23	1	Cc142_lh019	Cc142_S1	Cc142mat
23	1	Cc142_lh020	Cc142_S1	Cc142mat
23	1	Cc142_lh021	Cc142_S1	Cc142mat
23	1	Cc142_lh022	Cc142_S1	Cc142mat
23	1	Cc142_lh023	Cc142_S1	Cc142mat
23	1	Cc142_lh024	Cc142_S1	Cc142mat
23	1	Cc142_lh025	Cc142_S1	Cc142mat
23	1	Cc142_lh026	Cc142_S1	Cc142mat
23	1	Cc142_lh027	Cc142_S1	Cc142mat
23	1	Cc142_lh028	Cc142_S1	Cc142mat
23	1	Cc142_lh029	Cc142_S1	Cc142mat
23	1	Cc142_lh030	Cc142_S1	Cc142mat
23	1	Cc142_lh031	Cc142_S1	Cc142mat
23	1	Cc142_lh032	Cc142_S1	Cc142mat
23	1	Cc142_lh033	Cc142_S1	Cc142mat
23	1	Cc142_lh034	Cc142_S1	Cc142mat
23	1	Cc142_lh035	Cc142_S1	Cc142mat
23	1	Cc142_lh036	Cc142_S1	Cc142mat
23	1	Cc142_lh037	Cc142_S1	Cc142mat
23	1	Cc142_lh038	Cc142_S1	Cc142mat
23	1	Cc142_lh039	Cc142_S1	Cc142mat
23	1	Cc142_lh040	Cc142_S1	Cc142mat
23	1	Cc142_lh041	Cc142_S1	Cc142mat
23	1	Cc142_lh042	Cc142_S1	Cc142mat
23	1	Cc142_lh043	Cc142_S1	Cc142mat
23	1	Cc142_lh044	Cc142_S1	Cc142mat
23	1	Cc142_lh045	Cc142_S1	Cc142mat
23	1	Cc142_lh046	Cc142_S1	Cc142mat
23	1	Cc142_lh047	Cc142_S1	Cc142mat
23	1	Cc142_lh048	Cc142_S1	Cc142mat
23	1	Cc142_lh049	Cc142_S1	Cc142mat
23	1	Cc142_lh050	Cc142_S1	Cc142mat
23	1	Cc142_lh051	Cc142_S1	Cc142mat
23	1	Cc142_e070	Cc142_S1	Cc142mat
23	1	Cc142_e071	Cc142_S1	Cc142mat
23	1	Cc142_e072	Cc142_S1	Cc142mat
23	1	Cc142_e073	Cc142_S1	Cc142mat
23	1	Cc142_e074	Cc142_S1	Cc142mat
23	1	Cc142_f147	Cc142_S1	Cc142mat
24	1	Cc143_lh001	Cc143_S1	Cc143mat
24	1	Cc143_lh002	Cc143_S1	Cc143mat
24	1	Cc143_lh003	Cc143_S1	Cc143mat
24	1	Cc143_lh004	Cc143_S1	Cc143mat
24	1	Cc143_f137	Cc143_S1	Cc143mat
24	1	Cc143_f138	Cc143_S1	Cc143mat
25	1	Cc144_lh001	Cc144_S1	Cc144mat
25	1	Cc144_lh002	Cc144_S1	Cc144mat
25	1	Cc144_lh003	Cc144_S1	Cc144mat
25	1	Cc144_lh004	Cc144_S1	Cc144mat
25	1	Cc144_lh005	Cc144_S1	Cc144mat
25	1	Cc144_lh006	Cc144_S1	Cc144mat
25	1	Cc144_lh007	Cc144_S1	Cc144mat
25	1	Cc144_lh008	Cc144_S1	Cc144mat
25	1	Cc144_lh009	Cc144_S1	Cc144mat
25	1	Cc144_lh011	Cc144_S1	Cc144mat
25	1	Cc144_lh012	Cc144_S1	Cc144mat
25	1	Cc144_lh013	Cc144_S1	Cc144mat
25	1	Cc144_lh014	Cc144_S1	Cc144mat
25	1	Cc144_lh015	Cc144_S1	Cc144mat
25	1	Cc144_lh016	Cc144_S1	Cc144mat
25	1	Cc144_lh017	Cc144_S1	Cc144mat
25	1	Cc144_lh018	Cc144_S1	Cc144mat
25	1	Cc144_lh019	Cc144_S1	Cc144mat
25	1	Cc144_lh020	Cc144_S1	Cc144mat
25	1	Cc144_lh021	Cc144_S1	Cc144mat
25	1	Cc144_lh022	Cc144_S1	Cc144mat
25	1	Cc144_lh023	Cc144_S1	Cc144mat
25	1	Cc144_lh024	Cc144_S1	Cc144mat
25	1	Cc144_lh025	Cc144_S1	Cc144mat
25	1	Cc144_lh026	Cc144_S1	Cc144mat
25	1	Cc144_lh027	Cc144_S1	Cc144mat
25	1	Cc144_lh028	Cc144_S1	Cc144mat
25	1	Cc144_lh029	Cc144_S1	Cc144mat
25	1	Cc144_lh030	Cc144_S1	Cc144mat
25	1	Cc144_lh031	Cc144_S1	Cc144mat
25	1	Cc144_lh032	Cc144_S1	Cc144mat
25	1	Cc144_lh033	Cc144_S1	Cc144mat
25	1	Cc144_lh034	Cc144_S1	Cc144mat
25	1	Cc144_lh035	Cc144_S1	Cc144mat
25	1	Cc144_lh036	Cc144_S1	Cc144mat
25	1	Cc144_lh037	Cc144_S1	Cc144mat
25	1	Cc144_lh038	Cc144_S1	Cc144mat
25	1	Cc144_lh039	Cc144_S1	Cc144mat
25	1	Cc144_lh040	Cc144_S1	Cc144mat
25	1	Cc144_lh041	Cc144_S1	Cc144mat
25	1	Cc144_lh042	Cc144_S1	Cc144mat
25	1	Cc144_lh043	Cc144_S1	Cc144mat
25	1	Cc144_lh044	Cc144_S1	Cc144mat
25	1	Cc144_lh045	Cc144_S1	Cc144mat
25	1	Cc144_lh046	Cc144_S1	Cc144mat
25	1	Cc144_lh047	Cc144_S1	Cc144mat
25	1	Cc144_lh048	Cc144_S1	Cc144mat
25	1	Cc144_lh049	Cc144_S1	Cc144mat
25	1	Cc144_lh050	Cc144_S1	Cc144mat
25	1	Cc144_lh051	Cc144_S1	Cc144mat
25	1	Cc144_lh052	Cc144_S1	Cc144mat
25	1	Cc144_lh053	Cc144_S1	Cc144mat
25	1	Cc144_lh054	Cc144_S1	Cc144mat
25	1	Cc144_lh055	Cc144_S1	Cc144mat
25	1	Cc144_lh056	Cc144_S1	Cc144mat
25	1	Cc144_lh057	Cc144_S1	Cc144mat
25	1	Cc144_lh058	Cc144_S1	Cc144mat
25	1	Cc144_lh059	Cc144_S1	Cc144mat
25	1	Cc144_lh060	Cc144_S1	Cc144mat
25	1	Cc144_lh061	Cc144_S1	Cc144mat
25	1	Cc144_lh062	Cc144_S1	Cc144mat
25	1	Cc144_lh063	Cc144_S1	Cc144mat
25	1	Cc144_lh064	Cc144_S1	Cc144mat
25	1	Cc144_lh065	Cc144_S1	Cc144mat
25	1	Cc144_lh066	Cc144_S1	Cc144mat
25	1	Cc144_lh067	Cc144_S1	Cc144mat
25	1	Cc144_lh068	Cc144_S1	Cc144mat
25	1	Cc144_lh069	Cc144_S1	Cc144mat
25	1	Cc144_lh070	Cc144_S1	Cc144mat
25	1	Cc144_lh071	Cc144_S1	Cc144mat
25	1	Cc144_lh072	Cc144_S1	Cc144mat
25	1	Cc144_lh073	Cc144_S1	Cc144mat
25	1	Cc144_lh074	Cc144_S1	Cc144mat
25	1	Cc144_lh075	Cc144_S1	Cc144mat
25	1	Cc144_lh076	Cc144_S1	Cc144mat
25	1	Cc144_lh077	Cc144_S1	Cc144mat
25	1	Cc144_lh078	Cc144_S1	Cc144mat
25	1	Cc144_lh079	Cc144_S1	Cc144mat
25	1	Cc144_lh080	Cc144_S1	Cc144mat
25	1	Cc144_lh081	Cc144_S1	Cc144mat
25	1	Cc144_lh010	Cc144_S2	Cc144mat
26	0.9998	Cc146_lh001	Cc146_S1	Cc146mat
26	0.9998	Cc146_lh003	Cc146_S1	Cc146mat
26	0.9998	Cc146_lh005	Cc146_S1	Cc146mat
26	0.9998	Cc146_lh007	Cc146_S1	Cc146mat
26	0.9998	Cc146_lh008	Cc146_S1	Cc146mat
26	0.9998	Cc146_lh009	Cc146_S1	Cc146mat
26	0.9998	Cc146_lh011	Cc146_S1	Cc146mat
26	0.9998	Cc146_lh016	Cc146_S1	Cc146mat
26	0.9998	Cc146_lh017	Cc146_S1	Cc146mat
26	0.9998	Cc146_lh023	Cc146_S1	Cc146mat
26	0.9998	Cc146_lh024	Cc146_S1	Cc146mat
26	0.9998	Cc146_lh026	Cc146_S1	Cc146mat
26	0.9998	Cc146_lh035	Cc146_S1	Cc146mat
26	0.9998	Cc146_e076	Cc146_S1	Cc146mat
26	0.9998	Cc146_e077	Cc146_S1	Cc146mat
26	0.9998	Cc146_e078	Cc146_S1	Cc146mat
26	0.9998	Cc146_lh002	Cc146_S2	Cc146mat
26	0.9998	Cc146_lh004	Cc146_S2	Cc146mat
26	0.9998	Cc146_lh006	Cc146_S2	Cc146mat
26	0.9998	Cc146_lh010	Cc146_S2	Cc146mat
26	0.9998	Cc146_lh012	Cc146_S2	Cc146mat
26	0.9998	Cc146_lh013	Cc146_S2	Cc146mat
26	0.9998	Cc146_lh014	Cc146_S2	Cc146mat
26	0.9998	Cc146_lh015	Cc146_S2	Cc146mat
26	0.9998	Cc146_lh018	Cc146_S2	Cc146mat
26	0.9998	Cc146_lh019	Cc146_S2	Cc146mat
26	0.9998	Cc146_lh020	Cc146_S2	Cc146mat
26	0.9998	Cc146_lh021	Cc146_S2	Cc146mat
26	0.9998	Cc146_lh022	Cc146_S2	Cc146mat
26	0.9998	Cc146_lh025	Cc146_S2	Cc146mat
26	0.9998	Cc146_lh027	Cc146_S2	Cc146mat
26	0.9998	Cc146_lh028	Cc146_S2	Cc146mat
26	0.9998	Cc146_lh029	Cc146_S2	Cc146mat
26	0.9998	Cc146_lh030	Cc146_S2	Cc146mat
26	0.9998	Cc146_lh031	Cc146_S2	Cc146mat
26	0.9998	Cc146_lh032	Cc146_S2	Cc146mat
26	0.9998	Cc146_lh033	Cc146_S2	Cc146mat
26	0.9998	Cc146_lh034	Cc146_S2	Cc146mat
26	0.9998	Cc146_lh036	Cc146_S2	Cc146mat
26	0.9998	Cc146_lh037	Cc146_S2	Cc146mat
26	0.9998	Cc146_lh038	Cc146_S2	Cc146mat
26	0.9998	Cc146_lh039	Cc146_S2	Cc146mat
26	0.9998	Cc146_lh040	Cc146_S2	Cc146mat
26	0.9998	Cc146_lh041	Cc146_S2	Cc146mat
26	0.9998	Cc146_lh042	Cc146_S2	Cc146mat
26	0.9998	Cc146_lh043	Cc146_S2	Cc146mat
26	0.9998	Cc146_lh044	Cc146_S2	Cc146mat
26	0.9998	Cc146_e075	Cc146_S2	Cc146mat
26	0.9998	Cc146_e079	Cc146_S2	Cc146mat
26	0.9998	Cc146_e080	Cc146_S2	Cc146mat
27	1	Cc148_e081	Cc148_S1	Cc148mat
27	1	Cc148_e082	Cc148_S1	Cc148mat
27	1	Cc148_e083	Cc148_S1	Cc148mat
27	1	Cc148_e084	Cc148_S1	Cc148mat
27	1	Cc148_e085	Cc148_S1	Cc148mat
27	1	Cc148_e086	Cc148_S1	Cc148mat
27	1	Cc148_e087	Cc148_S1	Cc148mat
27	1	Cc148_e088	Cc148_S1	Cc148mat
27	1	Cc148_e089	Cc148_S1	Cc148mat
27	1	Cc148_e090	Cc148_S1	Cc148mat
27	1	Cc148_e092	Cc148_S1	Cc148mat
27	1	Cc148_e093	Cc148_S1	Cc148mat
27	1	Cc148_e094	Cc148_S1	Cc148mat
27	1	Cc148_e095	Cc148_S1	Cc148mat
27	1	Cc148_e096	Cc148_S1	Cc148mat
27	1	Cc148_e097	Cc148_S1	Cc148mat
27	1	Cc148_e098	Cc148_S1	Cc148mat
27	1	Cc148_f145	Cc148_S1	Cc148mat
27	1	Cc148_f146	Cc148_S1	Cc148mat

## Sheet: Table S8
Table S8. Inferred loggerhead turle sire genotypes based on offspring analyses in COLONY.
Sire	Locus	Geno1a	Geno1b	Geno1_Prob	Geno2a	Geno2b	Geno2_Prob	Geno3a	Geno3b	Geno3_Prob	Geno4a	Geno4b	Geno4_Prob	Geno5a	Geno5b	Geno5_Prob
Cc027_S1	6	304	316	1
Cc027_S1	13	262	276	1
Cc027_S1	18	331	335	1
Cc027_S1	21	330	330	0.966	318	330	0.034
Cc027_S1	24	286	302	1
Cc027_S1	25	290	304	1
Cc027_S1	28	123	147	1
Cc027_S1	30	197	209	1
Cc027_S1	31	237	249	1
Cc027_S1	34	214	220	1
Cc027_S1	69	170	196	1
Cc027_S1	70	129	129	0.965	117	129	0.031
Cc027_S1	71	220	248	1
Cc027_S1	73	361	405	1
Cc027_S1	74	241	261	1
Cc027_S1	84	141	159	1
Cc027_S2	6	312	312	0.807	296	312	0.193
Cc027_S2	13	262	262	0.362	262	280	0.328	256	262	0.31
Cc027_S2	18	303	311	0.997
Cc027_S2	21	318	318	0.928	318	338	0.072
Cc027_S2	24	286	306	0.388	286	286	0.388	286	298	0.224
Cc027_S2	25	286	286	0.926	278	286	0.074
Cc027_S2	28	115	115	0.517	115	119	0.479
Cc027_S2	30	217	225	0.993
Cc027_S2	31	245	245	0.412	237	245	0.403	217	245	0.185
Cc027_S2	34	200	206	0.996
Cc027_S2	69	188	188	0.513	170	188	0.487
Cc027_S2	70	151	155	0.904	129	151	0.074
Cc027_S2	71	244	244	0.646	240	244	0.202	216	244	0.152
Cc027_S2	73	329	377	0.992
Cc027_S2	74	241	245	0.997
Cc027_S2	84	163	163	0.623	155	163	0.243	141	163	0.134
Cc031_S1	6	300	308	1
Cc031_S1	13	276	292	1
Cc031_S1	18	289	307	1
Cc031_S1	21	300	318	1
Cc031_S1	24	302	306	0.974	290	302	0.026
Cc031_S1	25	290	298	1
Cc031_S1	28	111	131	0.981
Cc031_S1	30	197	225	1
Cc031_S1	31	241	245	0.578	241	241	0.421
Cc031_S1	34	192	200	1
Cc031_S1	69	188	188	0.998
Cc031_S1	70	129	141	1
Cc031_S1	71	216	244	0.998
Cc031_S1	73	357	361	1
Cc031_S1	74	241	253	0.999
Cc031_S1	84	155	163	1
Cc032_S1	6	296	308	0.845	308	308	0.123	276	308	0.032
Cc032_S1	13	244	276	1
Cc032_S1	18	307	315	0.994
Cc032_S1	21	296	308	0.966	308	308	0.033
Cc032_S1	24	274	290	1
Cc032_S1	25	286	290	1
Cc032_S1	28	123	127	1
Cc032_S1	30	225	229	0.367	225	225	0.363	225	253	0.25	229	253	0.015
Cc032_S1	31	229	241	1
Cc032_S1	34	210	234	1
Cc032_S1	69	170	178	0.993
Cc032_S1	70	129	129	0.945	117	129	0.042	129	147	0.013
Cc032_S1	71	240	244	1
Cc032_S1	73	361	397	1
Cc032_S1	74	257	261	1
Cc032_S1	84	133	159	0.986	133	163	0.014
Cc032_S2	6	308	308	1
Cc032_S2	13	262	280	0.994
Cc032_S2	18	319	335	0.966	303	335	0.018
Cc032_S2	21	292	312	0.95	312	312	0.049
Cc032_S2	24	274	274	0.556	274	294	0.443
Cc032_S2	25	298	302	0.446	302	302	0.329	294	302	0.226
Cc032_S2	28	111	119	0.966	111	115	0.021
Cc032_S2	30	209	209	0.697	209	225	0.303
Cc032_S2	31	225	233	0.526	225	225	0.473
Cc032_S2	34	218	230	0.442	230	230	0.402	206	230	0.156
Cc032_S2	69	162	170	0.738	162	184	0.243	170	170	0.013
Cc032_S2	70	137	151	0.987
Cc032_S2	71	232	232	0.79	220	232	0.21
Cc032_S2	73	329	329	1
Cc032_S2	74	241	241	0.527	241	245	0.335	237	241	0.138
Cc032_S2	84	145	179	0.969	145	159	0.017
Cc041_S1	6	316	316	0.946	296	316	0.054
Cc041_S1	13	270	270	0.873	270	276	0.072	258	270	0.055
Cc041_S1	18	289	327	1
Cc041_S1	21	304	308	0.815	304	322	0.181
Cc041_S1	24	274	282	0.984
Cc041_S1	25	290	294	0.986	290	302	0.014
Cc041_S1	28	123	139	1
Cc041_S1	30	209	225	1
Cc041_S1	31	225	233	0.736	225	249	0.256
Cc041_S1	34	218	226	0.996
Cc041_S1	69	162	188	0.977	188	188	0.021
Cc041_S1	70	141	151	0.999
Cc041_S1	71	232	244	0.576	216	244	0.422
Cc041_S1	73	329	373	0.642	365	373	0.356
Cc041_S1	74	261	261	1
Cc041_S1	84	167	167	0.92	163	167	0.056	141	167	0.024
Cc041_S2	6	304	316	0.824	296	304	0.17
Cc041_S2	13	270	270	0.71	258	270	0.29
Cc041_S2	18	301	311	0.572	311	319	0.425
Cc041_S2	21	308	308	1
Cc041_S2	24	282	290	0.519	282	282	0.283	282	286	0.198
Cc041_S2	25	290	290	0.89	290	302	0.11
Cc041_S2	28	127	127	0.536	115	127	0.301	91	127	0.164
Cc041_S2	30	217	217	0.892	193	217	0.108
Cc041_S2	31	221	229	0.996
Cc041_S2	34	208	214	0.997
Cc041_S2	69	170	170	0.891	170	178	0.109
Cc041_S2	70	141	141	0.646	137	141	0.353
Cc041_S2	71	220	240	0.994
Cc041_S2	73	329	337	0.631	337	365	0.35	329	365	0.011
Cc041_S2	74	245	245	1
Cc041_S2	84	151	167	0.997
Cc045_S1	6	276	324	0.584	276	276	0.411
Cc045_S1	13	280	280	0.978	276	280	0.012
Cc045_S1	18	293	319	1
Cc045_S1	21	296	318	0.99	318	318	0.01
Cc045_S1	24	282	290	1
Cc045_S1	25	290	294	0.99	290	290	0.01
Cc045_S1	28	107	107	0.979	107	135	0.021
Cc045_S1	30	193	225	1
Cc045_S1	31	221	237	1
Cc045_S1	34	202	212	0.943	202	202	0.056
Cc045_S1	69	184	192	0.547	192	192	0.449
Cc045_S1	70	117	147	1
Cc045_S1	71	216	244	1
Cc045_S1	73	337	353	1
Cc045_S1	74	253	265	1
Cc045_S1	84	133	145	1
Cc046_S1	6	276	304	1
Cc046_S1	13	244	266	1
Cc046_S1	18	311	315	1
Cc046_S1	21	304	308	1
Cc046_S1	24	270	310	0.999
Cc046_S1	25	290	298	1
Cc046_S1	28	107	127	1
Cc046_S1	30	213	233	0.997
Cc046_S1	31	221	237	1
Cc046_S1	34	200	222	1
Cc046_S1	69	170	174	1
Cc046_S1	70	129	137	1
Cc046_S1	71	216	252	0.999
Cc046_S1	73	329	389	1
Cc046_S1	74	245	257	1
Cc046_S1	84	145	155	1
Cc049_S1	6	304	312	1
Cc049_S1	13	276	278	1
Cc049_S1	18	319	319	0.937	315	319	0.048	319	327	0.015
Cc049_S1	21	296	334	0.999
Cc049_S1	24	290	306	0.996
Cc049_S1	25	298	302	1
Cc049_S1	28	119	127	0.962	119	119	0.02	127	127	0.019
Cc049_S1	30	233	237	0.975	237	237	0.019
Cc049_S1	31	221	249	1
Cc049_S1	34	198	202	1
Cc049_S1	69	166	188	0.846	166	200	0.154
Cc049_S1	70	147	159	1
Cc049_S1	71	240	260	1
Cc049_S1	73	329	385	1
Cc049_S1	74	261	261	0.741	241	261	0.17	237	261	0.089
Cc049_S1	84	129	171	0.584	129	133	0.414
Cc049_S2	6	304	316	0.95	276	304	0.048
Cc049_S2	13	270	270	0.883	244	270	0.117
Cc049_S2	18	307	315	0.991
Cc049_S2	21	318	322	0.987
Cc049_S2	24	290	294	0.986	294	294	0.014
Cc049_S2	25	302	310	0.979	294	302	0.011
Cc049_S2	28	111	131	0.996
Cc049_S2	30	197	221	0.347	221	233	0.318	197	229	0.118	229	233	0.108	197	233	0.103
Cc049_S2	31	233	233	0.723	225	233	0.16	213	233	0.117
Cc049_S2	34	194	222	0.55	210	222	0.449
Cc049_S2	69	180	180	0.935	180	200	0.065
Cc049_S2	70	133	147	0.88	147	155	0.116
Cc049_S2	71	232	236	0.484	232	232	0.347	236	236	0.169
Cc049_S2	73	361	361	0.899	361	377	0.074	361	397	0.028
Cc049_S2	74	233	245	0.987
Cc049_S2	84	159	167	0.997
Cc057_S1	6	308	312	0.917	304	312	0.047	312	312	0.037
Cc057_S1	13	244	244	0.889	244	264	0.081	244	254	0.03
Cc057_S1	18	303	319	0.994
Cc057_S1	21	296	296	0.858	296	308	0.1	296	330	0.042
Cc057_S1	24	274	302	0.988	302	302	0.01
Cc057_S1	25	290	300	0.853	262	300	0.147
Cc057_S1	28	103	139	0.996
Cc057_S1	30	197	209	0.998
Cc057_S1	31	241	251	0.839	237	241	0.16
Cc057_S1	34	200	202	1
Cc057_S1	69	170	170	0.952	170	180	0.025	170	184	0.023
Cc057_S1	70	125	141	0.651	117	141	0.333	141	141	0.015
Cc057_S1	71	240	264	0.994
Cc057_S1	73	329	337	0.655	337	369	0.258	337	337	0.086
Cc057_S1	74	249	249	0.99	249	281	0.01
Cc057_S1	84	159	163	0.994
Cc057_S2	6	304	304	0.713	304	308	0.286
Cc057_S2	13	286	286	0.717	264	286	0.207	254	286	0.076
Cc057_S2	18	301	331	0.564	331	331	0.436
Cc057_S2	21	318	318	0.609	308	318	0.275	318	330	0.116
Cc057_S2	24	306	306	0.759	294	306	0.174	306	314	0.067
Cc057_S2	25	290	294	0.848	262	294	0.147
Cc057_S2	28	111	135	0.996
Cc057_S2	30	205	205	0.686	205	233	0.314
Cc057_S2	31	237	245	0.529	221	237	0.45
Cc057_S2	34	202	214	0.998
Cc057_S2	69	170	196	0.992
Cc057_S2	70	121	141	0.4	121	121	0.397	121	125	0.203
Cc057_S2	71	216	232	0.51	232	236	0.487
Cc057_S2	73	329	329	1
Cc057_S2	74	249	249	0.961	249	281	0.039
Cc057_S2	84	151	151	0.741	145	151	0.259
Cc062_S1	6	304	316	1
Cc062_S1	13	244	268	1
Cc062_S1	18	303	323	1
Cc062_S1	21	312	322	0.999
Cc062_S1	24	290	306	1
Cc062_S1	25	262	290	0.997
Cc062_S1	28	115	127	1
Cc062_S1	30	225	233	0.923	225	225	0.054	233	233	0.023
Cc062_S1	31	233	237	1
Cc062_S1	34	196	248	1
Cc062_S1	69	170	174	1
Cc062_S1	70	117	137	0.999
Cc062_S1	71	216	220	1
Cc062_S1	73	337	385	1
Cc062_S1	74	233	237	1
Cc062_S1	84	141	155	0.999
Cc080_S1	6	304	308	0.972	276	304	0.028
Cc080_S1	13	270	276	1
Cc080_S1	18	289	311	1
Cc080_S1	21	300	326	1
Cc080_S1	24	270	286	0.979	286	302	0.021
Cc080_S1	25	290	306	1
Cc080_S1	28	115	123	1
Cc080_S1	30	205	225	1
Cc080_S1	31	233	249	1
Cc080_S1	34	192	208	1
Cc080_S1	69	170	188	0.99	170	170	0.01
Cc080_S1	70	137	141	0.99	137	137	0.01
Cc080_S1	71	220	232	1
Cc080_S1	73	353	353	0.997
Cc080_S1	74	241	245	0.997
Cc080_S1	84	159	163	1
Cc100_S1	6	304	304	0.998
Cc100_S1	13	262	278	1
Cc100_S1	18	289	303	1
Cc100_S1	21	292	304	1
Cc100_S1	24	290	310	0.99	290	290	0.01
Cc100_S1	25	286	298	1
Cc100_S1	28	91	127	1
Cc100_S1	30	193	237	1
Cc100_S1	31	229	249	1
Cc100_S1	34	206	214	1
Cc100_S1	69	170	192	0.99	170	170	0.01
Cc100_S1	70	117	117	0.998
Cc100_S1	71	216	252	1
Cc100_S1	73	349	357	1
Cc100_S1	74	241	249	1
Cc100_S1	84	167	179	1
Cc101_S1	6	304	328	1
Cc101_S1	13	278	296	1
Cc101_S1	18	303	315	0.987	293	315	0.013
Cc101_S1	21	296	300	1
Cc101_S1	24	270	298	1
Cc101_S1	25	298	300	1
Cc101_S1	28	115	127	1
Cc101_S1	30	209	237	0.961	237	237	0.034
Cc101_S1	31	225	233	1
Cc101_S1	34	192	218	1
Cc101_S1	69	166	184	0.99	184	184	0.01
Cc101_S1	70	113	159	0.913	113	137	0.045	113	113	0.041
Cc101_S1	71	240	252	1
Cc101_S1	73	373	397	1
Cc101_S1	74	221	249	0.999
Cc101_S1	84	145	163	0.989	163	163	0.01
Cc102_S1	6	316	332	1
Cc102_S1	13	278	278	0.896	244	278	0.104
Cc102_S1	18	303	323	0.999
Cc102_S1	21	296	300	1
Cc102_S1	24	290	306	1
Cc102_S1	25	286	290	0.751	290	290	0.247
Cc102_S1	28	111	139	0.674	111	119	0.233	111	111	0.093
Cc102_S1	30	221	229	1
Cc102_S1	31	225	225	0.762	225	229	0.234
Cc102_S1	34	218	226	1
Cc102_S1	69	166	188	1
Cc102_S1	70	129	141	1
Cc102_S1	71	224	256	1
Cc102_S1	73	357	377	1
Cc102_S1	74	249	253	1
Cc102_S1	84	151	163	1
Cc106_S1	6	276	308	1
Cc106_S1	13	268	286	1
Cc106_S1	18	303	315	1
Cc106_S1	21	300	300	1
Cc106_S1	24	298	302	1
Cc106_S1	25	302	308	1
Cc106_S1	28	123	127	1
Cc106_S1	30	221	221	0.971	209	221	0.029
Cc106_S1	31	221	225	1
Cc106_S1	34	200	212	1
Cc106_S1	69	184	188	1
Cc106_S1	70	133	141	1
Cc106_S1	71	244	248	0.999
Cc106_S1	73	329	333	1
Cc106_S1	74	233	249	1
Cc106_S1	84	133	167	1
Cc106_S2	6	304	312	1
Cc106_S2	13	260	296	0.973	260	260	0.013	260	270	0.013
Cc106_S2	18	289	311	1
Cc106_S2	21	300	308	1
Cc106_S2	24	306	322	0.676	322	322	0.264	278	322	0.06
Cc106_S2	25	294	294	0.555	290	294	0.445
Cc106_S2	28	139	139	0.724	123	139	0.246	131	139	0.031
Cc106_S2	30	197	237	1
Cc106_S2	31	245	245	0.928	217	245	0.072
Cc106_S2	34	192	226	0.997
Cc106_S2	69	184	184	0.865	174	184	0.087	178	184	0.049
Cc106_S2	70	133	133	0.726	117	133	0.21	133	147	0.065
Cc106_S2	71	244	248	0.679	216	248	0.32
Cc106_S2	73	329	365	1
Cc106_S2	74	241	257	0.976	249	257	0.024
Cc106_S2	84	155	159	0.999
Cc117_S1	6	308	312	1
Cc117_S1	13	264	280	0.5	260	278	0.5
Cc117_S1	18	289	319	1
Cc117_S1	21	300	308	1
Cc117_S1	24	298	302	1
Cc117_S1	25	286	286	0.998
Cc117_S1	28	119	143	0.986	135	143	0.013
Cc117_S1	30	197	209	1
Cc117_S1	31	233	241	0.984	225	233	0.015
Cc117_S1	34	192	208	1
Cc117_S1	69	180	184	0.5	170	200	0.5
Cc117_S1	70	113	129	1
Cc117_S1	71	220	260	1
Cc117_S1	73	329	349	1
Cc117_S1	74	249	265	1
Cc117_S1	84	133	179	1
Cc119_S1	6	304	304	1
Cc119_S1	13	266	276	1
Cc119_S1	18	311	315	1
Cc119_S1	21	318	318	1
Cc119_S1	24	290	302	1
Cc119_S1	25	286	298	1
Cc119_S1	28	119	127	1
Cc119_S1	30	217	221	1
Cc119_S1	31	221	241	1
Cc119_S1	34	198	214	1
Cc119_S1	69	170	188	1
Cc119_S1	70	129	137	1
Cc119_S1	71	244	256	1
Cc119_S1	73	349	365	1
Cc119_S1	74	241	253	1
Cc119_S1	84	151	159	1
Cc119_S2	6	304	332	1
Cc119_S2	13	276	278	1
Cc119_S2	18	303	335	1
Cc119_S2	21	308	312	0.995
Cc119_S2	24	290	290	0.995
Cc119_S2	25	294	306	0.993
Cc119_S2	28	91	127	0.999
Cc119_S2	30	217	225	1
Cc119_S2	31	233	237	1
Cc119_S2	34	192	208	1
Cc119_S2	69	180	184	1
Cc119_S2	70	117	129	1
Cc119_S2	71	216	252	1
Cc119_S2	73	353	357	1
Cc119_S2	74	233	253	1
Cc119_S2	84	171	175	1
Cc123_S1	6	308	324	1
Cc123_S1	13	270	290	1
Cc123_S1	18	289	307	0.975	307	311	0.025
Cc123_S1	21	292	312	1
Cc123_S1	24	290	294	1
Cc123_S1	25	294	296	1
Cc123_S1	28	119	139	1
Cc123_S1	30	197	237	1
Cc123_S1	31	221	233	1
Cc123_S1	34	212	238	1
Cc123_S1	69	166	188	1
Cc123_S1	70	129	129	0.973	129	141	0.028
Cc123_S1	71	240	244	1
Cc123_S1	73	329	329	0.994
Cc123_S1	74	237	241	1
Cc123_S1	84	155	159	1
Cc127_S1	6	308	328	1
Cc127_S1	13	244	286	1
Cc127_S1	18	307	319	1
Cc127_S1	21	308	312	1
Cc127_S1	24	290	302	1
Cc127_S1	25	290	298	0.763	298	302	0.191	298	298	0.046
Cc127_S1	28	115	135	1
Cc127_S1	30	193	213	1
Cc127_S1	31	237	237	0.728	229	237	0.267
Cc127_S1	34	198	222	1
Cc127_S1	69	170	188	1
Cc127_S1	70	117	133	1
Cc127_S1	71	236	252	1
Cc127_S1	73	361	373	0.918	361	361	0.082
Cc127_S1	74	233	241	1
Cc127_S1	84	159	179	1
Cc137_S1	6	276	332	0.965	304	332	0.035
Cc137_S1	13	262	280	1
Cc137_S1	18	289	307	1
Cc137_S1	21	312	334	1
Cc137_S1	24	298	306	1
Cc137_S1	25	294	294	0.913	294	298	0.068	294	306	0.019
Cc137_S1	28	119	131	1
Cc137_S1	30	221	225	1
Cc137_S1	31	213	225	1
Cc137_S1	34	192	198	1
Cc137_S1	69	174	184	1
Cc137_S1	70	129	147	0.998
Cc137_S1	71	228	244	1
Cc137_S1	73	365	369	0.75	357	369	0.248
Cc137_S1	74	249	257	0.999
Cc137_S1	84	151	155	1
Cc137_S2	6	304	312	0.572	276	312	0.319	312	312	0.109
Cc137_S2	13	258	276	0.998
Cc137_S2	18	307	315	0.994
Cc137_S2	21	292	292	0.76	292	338	0.24
Cc137_S2	24	290	310	0.995
Cc137_S2	25	290	290	0.696	290	298	0.236	290	306	0.067
Cc137_S2	28	115	123	0.665	99	123	0.332
Cc137_S2	30	229	241	0.481	193	229	0.481	193	241	0.018
Cc137_S2	31	225	245	0.826	225	251	0.171
Cc137_S2	34	208	234	0.667	208	208	0.333
Cc137_S2	69	170	188	0.797	178	188	0.199
Cc137_S2	70	129	147	0.984	129	129	0.012
Cc137_S2	71	216	248	0.621	248	248	0.379
Cc137_S2	73	349	365	0.75	349	357	0.248
Cc137_S2	74	241	241	0.773	241	257	0.227
Cc137_S2	84	163	167	0.499	167	167	0.269	163	163	0.232
Cc137_S3	6	276	328	0.634	328	328	0.365
Cc137_S3	13	286	286	0.541	244	286	0.458
Cc137_S3	18	311	315	0.554	315	315	0.445
Cc137_S3	21	334	334	0.727	334	338	0.273
Cc137_S3	24	298	298	0.556	294	298	0.443
Cc137_S3	25	278	298	0.947	298	298	0.028	278	278	0.025
Cc137_S3	28	123	123	0.779	99	123	0.221
Cc137_S3	30	237	237	1
Cc137_S3	31	229	229	0.915	229	251	0.085
Cc137_S3	34	192	234	0.535	192	192	0.465
Cc137_S3	69	178	192	0.624	192	192	0.375
Cc137_S3	70	129	129	0.749	129	133	0.233	133	133	0.018
Cc137_S3	71	240	240	0.92	212	240	0.08
Cc137_S3	73	329	329	0.845	329	357	0.155
Cc137_S3	74	249	249	0.569	249	253	0.43
Cc137_S3	84	159	159	0.593	159	163	0.407
Cc138_S1	6	304	312	1
Cc138_S1	13	286	290	1
Cc138_S1	18	289	315	1
Cc138_S1	21	304	334	1
Cc138_S1	24	306	310	1
Cc138_S1	25	298	310	1
Cc138_S1	28	99	119	1
Cc138_S1	30	221	237	1
Cc138_S1	31	237	241	0.564	213	241	0.352	241	241	0.084
Cc138_S1	34	192	214	1
Cc138_S1	69	184	188	1
Cc138_S1	70	129	141	1
Cc138_S1	71	216	244	1
Cc138_S1	73	365	365	0.558	365	401	0.354	329	365	0.076	353	365	0.012
Cc138_S1	74	241	245	1
Cc138_S1	84	167	183	1
Cc139_S1	13	266	278	1
Cc139_S1	18	303	307	0.995
Cc139_S1	21	300	312	0.997
Cc139_S1	24	290	310	1
Cc139_S1	25	290	290	0.983	286	290	0.015
Cc139_S1	28	91	135	0.995
Cc139_S1	30	205	221	0.75	193	205	0.248
Cc139_S1	31	233	245	0.904	245	245	0.075	241	245	0.022
Cc139_S1	34	192	192	0.807	192	202	0.124	192	196	0.069
Cc139_S1	69	178	184	0.987
Cc139_S1	70	151	151	0.875	147	151	0.125
Cc139_S1	71	220	220	0.853	216	220	0.075	220	236	0.072
Cc139_S1	73	361	369	0.937	369	369	0.061
Cc139_S1	74	245	249	0.808	233	249	0.192
Cc139_S1	84	145	175	0.935	145	151	0.065
Cc139_S2	6	328	336	0.993
Cc139_S2	6	304	312	0.996
Cc139_S2	13	258	278	0.998
Cc139_S2	18	293	315	0.997
Cc139_S2	21	296	326	0.962	318	326	0.038
Cc139_S2	24	290	306	0.995
Cc139_S2	25	302	306	0.996
Cc139_S2	28	111	111	0.524	111	123	0.368	111	119	0.099
Cc139_S2	30	205	237	1
Cc139_S2	31	225	237	1
Cc139_S2	34	206	218	0.985
Cc139_S2	69	170	170	0.951	170	174	0.027	170	180	0.022
Cc139_S2	70	129	133	1
Cc139_S2	71	240	244	1
Cc139_S2	73	389	393	0.997
Cc139_S2	74	245	245	0.806	233	245	0.193
Cc139_S2	84	117	163	0.487	163	163	0.451	151	163	0.04	163	175	0.023
Cc139_S3	6	300	304	0.908	300	300	0.08	304	304	0.012
Cc139_S3	13	276	276	0.676	276	280	0.324
Cc139_S3	18	315	315	1
Cc139_S3	21	296	322	0.714	322	322	0.284
Cc139_S3	24	306	314	0.846	314	314	0.149
Cc139_S3	25	298	298	0.747	286	298	0.253
Cc139_S3	28	119	119	1
Cc139_S3	30	213	221	0.549	213	213	0.45
Cc139_S3	31	245	245	0.686	245	251	0.284	251	251	0.029
Cc139_S3	34	196	226	0.774	226	226	0.225
Cc139_S3	69	188	188	0.538	174	188	0.462
Cc139_S3	70	117	117	0.764	117	147	0.236
Cc139_S3	71	212	236	0.885	212	212	0.107
Cc139_S3	73	353	353	0.859	353	393	0.141
Cc139_S3	74	253	253	0.752	233	253	0.248
Cc139_S3	84	163	163	0.603	151	163	0.397
Cc140_S1	6	304	320	1
Cc140_S1	13	256	292	1
Cc140_S1	18	303	311	1
Cc140_S1	21	296	296	1
Cc140_S1	24	302	310	1
Cc140_S1	25	298	314	1
Cc140_S1	28	103	115	1
Cc140_S1	30	221	237	1
Cc140_S1	31	213	241	1
Cc140_S1	34	194	194	1
Cc140_S1	69	170	174	1
Cc140_S1	70	129	141	1
Cc140_S1	71	236	244	1
Cc140_S1	73	353	381	1
Cc140_S1	74	245	249	1
Cc140_S1	84	155	159	1
Cc140_S2	6	300	304	1
Cc140_S2	13	256	290	1
Cc140_S2	18	311	331	1
Cc140_S2	21	318	318	1
Cc140_S2	24	290	302	1
Cc140_S2	25	290	302	1
Cc140_S2	28	123	135	1
Cc140_S2	30	217	217	1
Cc140_S2	31	229	245	1
Cc140_S2	34	210	224	1
Cc140_S2	69	166	170	1
Cc140_S2	70	137	147	1
Cc140_S2	71	232	236	1
Cc140_S2	73	329	373	1
Cc140_S2	74	237	249	1
Cc140_S2	84	163	163	1
Cc142_S1	6	304	328	1
Cc142_S1	13	280	286	1
Cc142_S1	18	307	311	1
Cc142_S1	21	300	318	1
Cc142_S1	24	302	306	1
Cc142_S1	25	290	298	1
Cc142_S1	28	107	139	1
Cc142_S1	30	217	241	1
Cc142_S1	31	229	241	0.99	229	229	0.01
Cc142_S1	34	214	248	1
Cc142_S1	69	184	188	1
Cc142_S1	70	129	137	1
Cc142_S1	71	216	244	1
Cc142_S1	73	341	365	1
Cc142_S1	74	249	253	1
Cc142_S1	84	159	171	1
Cc143_S1	6	304	328	0.996
Cc143_S1	13	262	270	1
Cc143_S1	18	307	343	0.975	301	343	0.023
Cc143_S1	21	312	330	0.99	312	312	0.01
Cc143_S1	24	290	310	0.976	310	310	0.024
Cc143_S1	25	282	290	0.838	282	306	0.162
Cc143_S1	28	143	151	0.997
Cc143_S1	30	229	229	0.942	213	229	0.042	197	229	0.017
Cc143_S1	31	221	255	0.478	221	221	0.421	221	233	0.06	221	249	0.041
Cc143_S1	34	206	230	1
Cc143_S1	69	166	192	1
Cc143_S1	70	133	133	0.869	133	141	0.105	133	151	0.026
Cc143_S1	71	220	244	0.974	244	256	0.026
Cc143_S1	73	329	381	0.608	329	349	0.378
Cc143_S1	74	229	261	1
Cc143_S1	84	155	159	0.994
Cc144_S1	6	304	328	1
Cc144_S1	13	258	278	1
Cc144_S1	18	319	327	1
Cc144_S1	21	300	300	0.999
Cc144_S1	24	290	294	1
Cc144_S1	25	262	294	1
Cc144_S1	28	135	159	1
Cc144_S1	30	205	217	1
Cc144_S1	31	225	233	1
Cc144_S1	34	198	222	1
Cc144_S1	69	180	196	1
Cc144_S1	70	117	129	1
Cc144_S1	71	236	256	1
Cc144_S1	73	361	369	1
Cc144_S1	74	237	241	1
Cc144_S1	84	159	167	1
Cc144_S2	6	304	308	0.714	308	308	0.284
Cc144_S2	13	276	276	1
Cc144_S2	18	289	289	0.708	289	293	0.292
Cc144_S2	21	296	300	0.725	296	296	0.273
Cc144_S2	24	298	310	0.55	310	310	0.449
Cc144_S2	25	298	306	0.777	306	306	0.222
Cc144_S2	28	115	123	0.462	123	123	0.408	115	115	0.131
Cc144_S2	30	225	225	0.582	225	241	0.418
Cc144_S2	31	229	237	0.498	229	229	0.285	237	237	0.217
Cc144_S2	34	202	216	0.921	216	216	0.072
Cc144_S2	69	188	188	0.59	180	188	0.409
Cc144_S2	70	129	129	0.661	129	141	0.339
Cc144_S2	71	236	236	0.546	236	252	0.454
Cc144_S2	73	361	361	0.514	349	361	0.485
Cc144_S2	74	249	249	1
Cc144_S2	84	145	163	0.681	145	145	0.318
Cc146_S1	6	308	332	1
Cc146_S1	13	262	300	1
Cc146_S1	18	311	331	1
Cc146_S1	21	308	312	1
Cc146_S1	24	286	306	1
Cc146_S1	25	290	302	0.996
Cc146_S1	28	99	107	1
Cc146_S1	30	193	237	1
Cc146_S1	31	233	241	1
Cc146_S1	34	200	202	1
Cc146_S1	69	188	192	0.983	174	192	0.017
Cc146_S1	70	129	141	1
Cc146_S1	71	216	244	1
Cc146_S1	73	369	373	1
Cc146_S1	74	245	249	1
Cc146_S1	84	167	171	0.974	159	171	0.027
Cc146_S2	6	276	336	1
Cc146_S2	13	260	292	1
Cc146_S2	18	303	319	1
Cc146_S2	21	304	318	1
Cc146_S2	24	290	314	1
Cc146_S2	25	290	302	1
Cc146_S2	28	115	119	1
Cc146_S2	30	193	213	1
Cc146_S2	31	233	233	1
Cc146_S2	34	222	222	1
Cc146_S2	69	170	184	1
Cc146_S2	70	129	141	1
Cc146_S2	71	244	248	1
Cc146_S2	73	329	365	1
Cc146_S2	74	241	245	1
Cc146_S2	84	155	171	1
Cc148_S1	6	304	328	1
Cc148_S1	13	262	280	1
Cc148_S1	18	307	331	1
Cc148_S1	21	296	308	1
Cc148_S1	24	302	310	1
Cc148_S1	25	290	306	1
Cc148_S1	28	123	127	1
Cc148_S1	30	205	237	0.999
Cc148_S1	31	229	249	1
Cc148_S1	34	198	236	1
Cc148_S1	69	178	200	1
Cc148_S1	70	117	133	0.999
Cc148_S1	71	240	244	1
Cc148_S1	73	365	369	1
Cc148_S1	74	245	245	1
Cc148_S1	84	155	175	1

## Sheet: Table S9
Table S9. Green turtle offspring genotypes used in COLONY analyses for PVM groundtruthing. e: early-stage embryo. f: late-stage embryo or dead in nest. lh: live hatchling.
Sample ID	28a	28b	6a	6b	73a	73b	CHMY01a	CHMY01b	CHMY02a	CHMY02b	CHMY39a	CHMY39b	CHMY47a	CHMY47b	Cc117a	Cc117b	Cc7a	Cc7b	Cm3a	Cm3b	Cm58a	Cm58b	Cm72a	Cm72b	Or2a	Or2b
Cm208_dh300	251	279	348	348	220	224	237	241	214	222	162	174	0	0	234	240	180	196	162	168	133	133	246	246	157	173
Cm208_dh301	251	279	0	0	212	224	245	261	234	234	154	162	243	259	232	250	180	188	160	168	129	133	236	236	167	173
Cm208_dh302	251	279	330	364	212	220	245	261	222	262	154	162	243	259	232	240	180	182	160	168	129	147	236	284	167	177
Cm208_dh303	251	251	330	364	212	224	245	261	234	262	154	162	247	259	240	250	188	188	162	168	129	147	282	284	167	173
Cm208_dh304	239	251	348	360	220	224	245	245	226	234	170	174	247	255	238	240	180	184	168	168	133	133	236	276	155	177
Cm208_dh305	251	279	344	348	220	224	241	249	214	234	166	174	243	255	240	252	180	196	162	168	133	147	236	292	157	177
Cm208_dh307	251	251	344	348	220	224	237	241	222	266	162	174	243	279	234	250	180	180	168	168	133	147	246	282	157	173
Cm208_dh308	243	279	348	360	220	220	241	249	222	258	170	174	247	255	238	250	180	184	168	168	133	133	282	284	173	173
Cm208_dh309	279	279	344	348	220	224	237	245	214	234	162	162	247	255	234	240	188	188	162	162	133	133	246	282	157	177
Cm208_dh310	251	279	344	348	220	224	245	249	214	234	162	166	243	255	234	240	188	196	162	162	133	133	282	292	157	173
Cm208_dh311	239	279	360	364	220	220	241	245	226	234	170	174	247	255	232	250	184	188	162	168	133	147	236	282	173	173
Cm208_dh312	251	251	346	364	220	224	245	249	222	266	162	166	243	255	234	240	188	196	168	168	129	133	236	292	157	177
Cm208_dh313	251	279	330	364	212	224	245	245	222	262	162	162	247	259	240	250	180	182	160	162	129	133	236	284	161	173
Cm208_dh314	251	251	344	348	220	224	241	249	214	234	166	174	247	255	234	240	188	188	162	168	129	133	236	246	157	177
Cm208_e170	251	251	326	348	212	220	241	245	234	234	162	174	247	259	232	250	182	188	160	168	129	147	260	282	167	173
Cm208_e171	243	279	330	348	212	224	245	245	222	262	162	174	243	259	240	250	188	188	160	162	129	147	258	282	161	173
Cm213_lh001	239	255	334	334	216	220	237	249	250	258	182	190	251	255	238	250	196	196	168	168	123	129	236	284	161	175
Cm213_lh002	239	255	334	334	220	232	245	249	214	214	162	190	247	255	238	250	194	196	168	168	135	147	236	284	161	175
Cm213_lh003	239	243	334	334	220	232	237	249	214	218	182	190	247	251	234	250	194	196	168	168	123	147	236	284	173	175
Cm213_lh004	239	255	334	374	216	220	245	249	218	250	162	190	247	251	238	240	184	196	162	166	129	135	264	288	173	175
Cm213_lh005	239	255	334	374	216	220	221	245	218	250	162	186	251	255	234	240	184	194	162	168	123	147	236	288	173	175
Cm213_lh006	239	243	334	374	220	232	245	249	214	218	162	190	247	255	234	240	194	196	168	168	123	147	236	288	161	175
Cm213_lh007	239	243	334	334	216	220	237	249	214	214	182	190	255	255	238	250	184	196	162	166	123	147	264	288	161	175
Cm213_lh008	239	255	334	374	220	232	237	249	214	214	182	190	247	255	238	240	184	196	162	168	129	135	236	284	161	175
Cm213_lh009	239	243	334	334	220	232	245	249	214	218	162	190	247	251	234	250	194	196	162	166	123	129	264	284	161	175
Cm213_lh010	239	243	334	334	216	220	221	245	214	214	162	186	251	255	234	240	196	196	166	168	129	135	236	288	161	175
Cm213_lh011	239	255	334	374	216	220	221	237	214	218	182	186	255	255	234	240	184	194	166	168	135	147	236	284	161	175
Cm213_lh012	239	255	334	334	220	232	237	249	218	250	182	190	247	251	238	250	184	196	166	168	123	129	264	288	173	175
Cm213_lh013	239	255	334	334	216	220	237	249	214	214	182	190	247	251	238	250	184	196	162	168	129	135	236	284	161	175
Cm213_lh014	239	255	334	374	216	220	237	249	250	258	182	190	251	255	234	250	184	196	162	166	123	129	236	288	173	175
Cm213_lh015	239	243	334	334	216	220	245	249	218	250	162	190	251	255	238	240	184	196	168	168	129	135	236	288	161	175
Cm213_lh016	239	255	334	334	220	232	221	245	250	258	162	186	251	255	234	240	194	196	162	166	123	147	236	288	173	175
Cm213_lh017	239	255	334	374	220	232	221	237	250	258	182	186	251	255	238	240	184	194	162	168	123	147	264	284	173	175
Cm213_lh018	239	243	334	374	216	220	221	237	214	218	182	186	255	255	234	240	184	194	162	168	135	147	264	284	173	175
Cm213_lh019	239	255	334	374	216	220	245	249	214	214	162	190	247	251	234	240	196	196	168	168	123	129	264	288	161	175
Cm213_lh020	239	255	334	374	220	232	221	237	250	258	182	186	247	255	238	240	184	196	162	166	129	135	236	284	173	175
Cm213_lh021	239	243	334	334	220	232	245	249	218	250	162	190	247	255	238	240	184	194	168	168	135	147	236	288	173	175
Cm213_lh022	239	243	334	334	220	232	221	237	218	250	182	186	247	255	238	250	184	194	162	168	129	135	264	284	161	175
Cm213_lh023	239	255	334	374	220	232	221	237	250	258	182	186	247	255	234	240	196	196	162	168	135	147	264	288	173	175
Cm213_lh024	239	255	334	334	216	220	221	245	214	214	162	186	247	251	234	240	194	196	162	166	123	147	264	288	161	175
Cm213_lh025	239	255	334	374	216	220	221	245	250	258	162	186	255	255	234	250	184	196	168	168	123	129	236	284	173	175
Cm213_lh026	239	243	334	374	216	220	221	237	214	218	182	186	247	251	234	250	196	196	162	166	135	147	236	284	173	175
Cm213_lh027	239	243	334	374	216	220	221	245	250	258	162	186	0	0	0	0	196	196	162	166	129	135	264	288	161	175
Cm213_lh028	239	243	334	334	220	232	221	245	214	218	162	186	247	251	238	240	184	194	168	168	129	135	236	284	173	175
Cm213_lh029	239	243	334	374	220	232	245	249	250	258	162	190	247	251	234	240	184	194	168	168	123	147	236	284	173	175
Cm213_lh030	239	243	334	374	216	220	245	249	250	258	162	190	247	255	238	250	184	194	168	168	135	147	264	288	161	175
Cm213_lh031	239	255	334	374	220	232	221	237	214	218	182	186	251	255	238	250	184	196	166	168	123	129	236	288	161	175
Cm213_lh032	239	243	334	374	216	220	237	249	214	258	182	190	247	255	234	250	194	196	166	168	135	147	264	288	173	175
Cm213_lh033	239	243	334	374	216	220	245	249	214	218	162	190	247	251	234	240	184	194	162	168	135	147	264	284	173	175
Cm213_lh034	239	255	334	334	220	232	221	245	250	258	162	186	251	255	238	250	194	196	168	168	135	147	264	288	161	175
Cm213_lh035	239	243	334	374	220	232	221	245	218	250	162	186	251	255	238	250	196	196	162	166	123	129	264	288	161	175
Cm213_lh036	239	255	334	374	220	232	245	249	214	258	162	190	255	255	238	240	196	196	162	166	135	147	264	288	161	175
Cm213_lh037	239	255	334	334	220	232	221	237	214	218	182	186	251	255	238	240	184	194	168	168	135	147	264	288	173	175
Cm213_lh038	239	243	334	374	216	220	237	249	214	258	182	190	247	255	238	240	194	196	162	166	123	129	264	288	161	175
Cm213_lh039	239	255	334	374	216	220	221	237	214	258	182	186	247	255	238	240	184	194	162	168	135	147	236	284	161	175
Cm213_lh040	239	243	334	374	216	220	221	237	250	258	182	186	251	255	238	240	194	196	162	166	123	129	236	288	161	175
Cm213_lh041	239	243	334	374	216	220	237	249	218	250	182	190	247	255	234	240	194	196	168	168	123	129	236	284	173	175
Cm213_lh042	239	243	334	374	216	220	237	249	214	218	182	190	247	251	238	240	184	196	166	168	123	129	236	288	161	175
Cm213_lh043	239	243	334	334	220	232	221	237	214	218	182	186	251	255	234	250	194	196	168	168	123	147	236	284	161	175
Cm213_lh044	239	255	334	334	220	232	237	249	250	258	182	190	251	255	238	250	184	194	168	168	135	147	264	284	173	175
Cm213_lh045	239	243	334	334	0	0	245	249	214	258	162	190	251	255	238	240	194	196	166	168	123	129	236	288	173	175
Cm213_lh046	239	255	334	334	220	232	245	249	214	218	162	190	251	255	234	240	196	196	162	166	129	135	264	284	161	175
Cm213_lh047	239	243	334	334	216	220	245	249	214	218	162	190	251	255	238	250	196	196	162	168	135	147	236	288	173	175
Cm213_lh048	239	255	334	374	220	232	245	249	214	218	162	190	247	251	234	240	184	196	162	168	129	135	264	290	161	175
Cm213_lh049	239	243	334	334	216	220	245	249	218	250	162	190	255	255	234	250	184	194	162	168	129	147	264	284	173	175
Cm213_lh050	239	255	334	374	216	220	245	249	250	258	162	190	255	255	238	240	184	196	168	168	129	135	264	284	173	175
Cm213_lh051	239	243	334	374	216	220	237	249	214	218	182	190	247	251	238	240	184	194	166	168	123	147	236	284	161	175
Cm213_lh052	239	243	334	334	220	232	221	245	214	258	182	186	251	255	234	250	194	196	168	168	123	129	236	284	161	175
Cm213_lh053	239	255	334	334	220	232	221	245	250	258	182	190	255	255	238	240	196	196	166	168	123	129	236	284	161	175
Cm213_lh054	239	243	334	374	220	232	245	249	214	218	162	190	247	251	234	250	184	194	166	168	123	147	236	284	161	175
Cm213_lh055	239	243	334	334	220	232	237	249	214	218	182	190	251	255	234	250	196	196	162	168	123	129	236	284	161	175
Cm213_lh056	239	243	334	334	220	232	237	249	218	250	182	190	247	251	234	240	184	194	162	168	123	129	264	284	173	175
Cm213_lh057	239	243	334	374	216	220	237	249	218	250	182	190	255	255	238	250	184	196	162	168	123	129	236	288	173	175
Cm213_lh058	239	255	334	334	216	220	221	237	218	250	182	186	255	255	234	240	196	196	162	166	123	129	236	284	161	175
Cm213_lh059	239	255	334	374	216	220	245	249	214	258	162	190	255	255	234	240	196	196	162	166	123	129	264	288	173	175
Cm213_lh060	239	243	334	374	216	220	237	249	250	258	182	190	251	255	234	240	194	196	162	168	135	147	264	288	173	175
Cm213_lh061	239	255	334	334	220	232	245	249	218	250	162	190	247	255	234	240	196	196	166	168	135	147	236	284	173	175
Cm213_lh062	239	255	334	374	216	220	221	245	250	258	162	186	255	255	234	250	184	196	166	168	123	129	236	288	173	175
Cm213_lh063	239	243	334	334	216	220	221	237	214	218	182	186	247	255	234	240	184	194	168	168	135	147	264	284	161	175
Cm213_lh064	239	243	334	374	220	232	237	249	214	218	182	190	247	255	238	250	184	196	168	168	123	129	236	284	161	175
Cm213_lh065	239	255	334	374	216	220	245	249	250	258	162	190	251	255	238	250	184	196	162	166	123	129	264	284	173	175
Cm213_lh066	239	243	334	334	220	232	221	237	218	250	182	186	247	251	234	240	184	196	162	166	123	147	236	284	161	175
Cm213_lh067	239	255	334	334	220	232	221	245	250	258	162	186	247	255	238	240	184	194	162	166	135	147	264	284	173	175
Cm213_lh068	239	255	334	374	216	220	237	249	250	258	182	190	251	255	238	240	184	194	168	168	135	147	236	288	173	175
Cm213_lh069	239	255	334	334	220	232	237	249	218	250	182	190	251	255	234	250	196	196	168	168	123	129	264	284	161	175
Cm213_lh070	239	255	334	334	216	220	245	249	214	218	162	190	251	255	238	240	184	196	162	166	123	129	264	284	173	175
Cm213_lh071	239	243	334	334	220	232	245	249	218	250	162	190	247	255	238	250	194	196	168	168	135	147	236	284	173	175
Cm213_lh072	239	255	334	334	220	232	221	245	250	258	162	186	251	255	238	240	184	194	168	168	123	147	264	288	161	175
Cm213_lh073	239	243	334	334	220	232	221	245	214	218	162	186	247	251	238	240	184	194	166	168	123	147	264	284	173	175
Cm213_lh074	239	243	334	334	220	232	221	237	218	250	182	186	247	251	234	240	184	194	162	168	135	147	264	288	173	175
Cm213_lh075	239	255	334	374	216	220	221	237	214	218	162	186	255	255	234	250	184	194	162	168	123	147	264	284	173	175
Cm213_lh076	239	243	334	334	220	232	245	249	218	250	162	190	255	255	238	250	196	196	166	168	129	135	264	288	173	175
Cm213_lh077	239	243	334	374	216	220	221	245	218	250	162	186	251	255	234	250	196	196	166	168	129	135	236	288	161	175
Cm213_lh078	239	243	334	374	220	232	221	237	214	258	182	186	247	251	238	240	184	196	166	168	129	135	236	288	161	175
Cm213_lh079	239	243	334	374	220	232	245	249	250	258	162	190	247	259	234	240	184	194	166	168	135	147	264	284	173	175
Cm213_lh080	239	243	334	334	216	220	221	245	214	218	162	186	251	255	238	250	196	196	162	168	129	135	236	288	161	175
Cm213_lh081	239	243	334	374	220	232	221	237	214	218	182	186	251	255	238	250	184	196	168	168	135	147	264	288	173	175
Cm213_lh082	239	255	334	374	216	220	221	245	214	258	162	186	247	255	238	250	196	196	162	168	129	135	236	288	173	175
Cm213_lh083	239	243	334	374	220	232	221	245	218	250	162	186	247	255	238	240	196	196	168	168	123	147	264	288	161	175
Cm213_lh085	239	255	334	334	220	232	221	245	214	258	162	186	247	251	238	240	194	196	166	168	135	147	264	284	173	175
Cm213_lh086	239	255	334	374	216	220	237	249	214	218	182	190	255	255	238	240	184	194	166	168	123	147	0	0	161	175
Cm213_lh087	239	243	334	374	220	232	237	249	214	258	182	190	251	255	238	250	184	196	162	168	129	135	264	288	161	175
Cm213_lh088	239	255	334	374	220	232	245	249	214	218	182	190	251	255	234	240	184	196	166	168	123	147	0	0	161	175
Cm213_lh089	239	243	334	334	0	0	237	249	218	250	182	190	255	255	234	240	194	196	166	168	123	147	264	288	161	175
Cm213_lh090	239	255	334	374	0	0	221	245	218	250	162	186	255	255	238	250	194	196	162	166	123	147	236	286	173	175
Cm213_lh091	239	243	334	374	216	220	221	245	218	250	162	186	255	255	234	240	184	194	166	168	129	135	236	288	161	175
Cm213_lh092	239	243	334	334	216	220	237	249	214	218	182	190	247	251	238	240	184	196	168	168	123	129	264	288	161	175
Cm213_lh093	239	243	334	374	216	220	245	249	214	258	162	190	255	255	234	250	194	196	168	168	123	147	264	284	161	175
Cm213_lh094	239	255	334	334	216	220	245	249	214	258	162	190	251	255	238	240	196	196	162	168	123	129	236	284	173	175
Cm213_lh095	239	243	334	334	216	220	237	249	214	218	182	190	251	255	234	240	194	196	162	166	129	135	236	288	161	175
Cm213_lh096	239	243	334	334	216	220	221	237	218	250	182	186	251	255	238	250	196	196	162	168	123	129	236	288	173	175
Cm213_lh097	239	255	334	374	216	220	237	249	214	258	162	186	251	255	238	250	184	196	168	168	123	129	264	284	161	175
Cm213_lh098	239	255	334	374	220	232	245	249	250	258	162	190	247	251	238	250	184	196	162	168	123	129	236	284	173	175
Cm213_lh099	239	243	334	374	220	232	245	249	250	258	162	190	247	251	238	240	196	196	168	168	135	147	236	288	161	175
Cm213_lh100	239	243	334	374	220	232	221	245	218	250	162	186	251	255	234	250	184	196	168	168	123	129	236	288	161	175
Cm213_lh101	239	255	334	374	220	232	221	245	214	218	162	186	255	255	234	250	184	194	162	168	123	147	236	284	161	175
Cm213_lh102	239	255	334	334	216	220	245	249	214	218	162	190	255	255	234	250	194	196	162	168	123	147	236	288	161	175
Cm213_lh103	239	255	334	374	216	220	237	249	218	250	182	190	247	251	238	250	196	196	162	168	123	129	236	284	173	175
Cm213_lh104	239	243	334	374	220	232	237	249	218	250	182	190	247	251	238	240	184	196	162	166	123	129	264	284	161	175
Cm213_lh105	239	255	334	374	220	232	221	245	250	258	162	186	251	255	234	240	196	196	162	168	129	135	236	284	173	175
Cm213_lh106	239	243	334	334	220	232	221	245	250	258	162	186	247	251	238	240	196	196	162	168	123	129	264	288	161	175
Cm213_lh107	239	255	334	334	220	232	245	249	218	250	162	190	247	251	238	240	184	194	162	166	123	147	264	284	161	175
Cm213_lh108	239	255	334	374	220	232	245	249	214	218	162	190	255	255	238	240	196	196	166	168	123	147	236	288	173	175
Cm213_lh109	239	255	334	374	220	232	237	249	218	250	182	190	255	255	238	250	196	196	162	168	123	129	236	284	161	175
Cm213_lh110	239	243	334	334	216	220	221	245	214	218	162	186	247	251	234	240	184	196	168	168	129	135	236	288	173	175
Cm213_lh111	239	255	334	374	216	220	221	245	214	258	162	186	251	255	238	250	184	194	166	168	129	135	236	284	161	175
Cm213_lh112	239	243	334	334	0	0	237	249	214	218	182	190	247	251	234	240	196	196	162	168	129	135	264	288	161	175
Cm213_lh113	239	243	334	334	0	0	237	249	218	250	182	190	251	255	234	250	196	196	168	168	129	135	236	284	161	175
Cm213_lh114	239	255	334	334	220	232	245	249	214	258	162	190	247	251	238	240	184	194	166	168	123	147	236	284	161	175
Cm213_lh115	239	255	334	374	220	232	237	249	250	258	182	190	255	255	234	250	184	196	168	168	129	135	264	284	161	175
Cm213_lh116	239	255	334	374	220	232	221	237	250	258	182	186	255	255	234	250	196	196	162	168	129	135	264	288	161	175
Cm213_lh117	239	243	334	334	216	220	221	237	218	250	182	186	255	255	234	240	184	194	162	168	123	147	264	288	173	175
Cm213_lh118	239	243	334	374	216	220	237	249	218	250	182	190	255	255	234	240	184	194	162	168	123	129	236	288	173	175
Cm213_lh119	239	255	334	374	220	232	237	249	214	258	182	190	251	255	234	250	184	194	162	168	123	129	264	288	173	175
Cm213_lh120	239	243	334	334	216	220	221	245	218	250	162	186	251	255	234	250	184	196	162	168	129	135	264	288	173	175
Cm213_lh121	239	243	334	334	220	232	221	245	214	218	162	190	247	251	238	240	184	196	162	168	129	135	0	0	173	175
Cm213_lh122	239	243	334	374	220	232	221	245	214	258	162	186	251	255	238	250	194	196	162	168	135	147	264	284	161	175
Cm213_lh123	239	255	334	334	220	232	245	249	218	250	162	190	251	255	238	240	196	196	162	166	129	135	236	284	161	175
Cm214_lh001	243	263	304	358	216	240	241	245	250	266	146	166	255	259	250	252	180	180	168	174	129	133	236	236	175	185
Cm214_lh002	243	263	324	344	236	240	249	261	222	266	162	190	255	259	250	250	192	196	168	174	129	129	236	288	169	177
Cm214_lh003	243	271	336	358	228	236	249	249	218	266	162	190	247	271	246	252	180	188	164	168	129	129	284	288	155	175
Cm214_lh004	243	263	304	344	216	228	241	245	250	266	146	166	251	259	250	250	180	192	168	168	129	129	236	270	175	185
Cm214_lh005	243	279	304	358	236	240	249	261	222	258	162	190	255	259	250	250	192	196	160	168	129	129	236	270	175	185
Cm214_lh006	243	271	358	370	204	228	241	241	218	258	146	170	259	261	246	250	180	188	168	168	129	133	286	288	153	177
Cm214_lh007	247	279	324	344	236	240	241	261	250	266	146	162	251	271	250	252	196	196	160	168	129	133	236	236	175	185
Cm214_lh008	243	279	324	344	228	236	245	249	222	266	166	190	251	259	250	252	180	180	168	168	129	133	236	236	177	185
Cm214_lh009	247	279	324	358	228	236	241	245	250	266	146	166	251	259	250	252	196	196	168	174	129	133	236	288	169	177
Cm214_lh010	247	263	324	344	228	236	241	261	250	258	146	162	251	259	250	252	180	192	160	174	129	129	270	288	169	175
Cm214_lh011	247	279	324	344	236	240	249	261	222	266	162	190	255	259	250	250	180	192	168	174	129	129	236	236	175	185
Cm214_lh012	243	251	336	358	228	236	241	249	258	266	170	190	259	261	246	252	186	196	164	168	129	129	236	284	153	175
Cm214_lh013	243	263	304	344	216	240	249	261	222	258	162	190	251	259	248	252	180	192	168	168	129	133	270	288	175	185
Cm214_lh014	247	263	324	344	216	228	245	249	250	266	166	190	255	259	250	250	180	180	168	168	129	133	236	288	169	177
Cm214_lh015	243	251	336	358	204	228	249	249	258	258	162	190	261	271	246	252	180	186	160	164	129	129	236	280	153	175
Cm214_lh016	243	263	324	344	216	228	245	249	250	258	166	190	255	271	250	252	180	192	168	168	129	129	236	288	177	185
Cm214_lh017	243	263	304	358	216	240	249	261	222	266	162	190	251	259	250	250	192	196	168	174	129	129	270	288	175	185
Cm214_lh018	247	263	324	344	228	236	245	249	250	266	166	190	255	259	250	250	192	196	160	168	129	133	236	236	175	185
Cm214_lh019	247	271	336	344	204	228	241	241	258	266	146	170	261	271	246	252	180	188	160	168	129	129	236	280	153	175
Cm214_lh020	247	263	324	344	216	228	249	261	250	266	162	190	251	271	250	250	192	196	168	174	129	129	236	288	169	177
Cm214_lh021	243	271	336	358	228	236	249	249	218	266	162	190	259	261	246	250	186	196	160	168	129	133	286	288	153	175
Cm214_lh022	247	251	336	344	204	240	241	249	258	258	170	190	247	259	246	250	186	196	168	168	129	133	286	288	153	175
Cm214_lh023	247	279	304	344	216	240	245	249	250	258	166	190	255	271	248	250	164	196	168	168	129	133	236	270	169	177
Cm214_lh024	247	279	304	344	216	228	249	261	222	266	162	190	251	259	250	250	180	192	160	168	129	129	236	270	169	177
Cm214_lh025	247	279	324	358	216	240	249	261	250	258	162	190	255	271	248	252	192	196	160	174	129	129	236	236	169	175
Cm214_lh026	243	279	324	344	228	236	241	245	250	266	146	166	255	271	250	250	164	196	160	174	129	129	236	288	175	185
Cm214_lh027	243	279	324	344	236	240	241	245	222	258	146	166	251	271	248	252	164	196	160	174	129	133	236	288	175	185
Cm214_lh028	247	263	304	344	216	240	241	261	250	258	146	162	251	259	250	252	192	196	168	168	129	129	236	270	177	185
Cm214_lh029	247	271	336	344	204	240	241	249	258	258	146	162	259	261	246	252	186	196	160	164	129	133	236	284	153	177
Cm214_lh030	243	279	324	344	236	240	241	261	222	266	146	162	251	271	250	250	192	196	168	174	129	129	236	236	169	175
Cm214_lh031	243	251	344	370	228	236	241	249	258	258	146	162	247	259	246	250	186	196	168	168	129	133	236	280	153	177
Cm214_lh032	247	263	324	358	216	240	241	245	222	266	146	166	251	259	250	250	164	196	160	168	129	129	236	236	169	175
Cm214_lh033	247	279	324	344	216	240	249	261	250	258	162	190	251	259	248	252	180	192	160	168	129	129	236	236	169	177
Cm214_lh034	247	263	324	344	236	240	241	261	222	258	146	162	251	271	250	252	180	192	160	168	129	129	270	288	177	185
Cm214_lh035	243	279	324	344	216	240	245	249	250	266	166	190	255	271	250	252	180	192	160	174	129	129	270	288	175	185
Cm214_lh036	247	271	336	358	204	228	249	249	258	258	162	190	261	271	246	250	180	186	168	168	129	133	282	288	155	175
Cm214_lh037	247	263	324	358	228	236	245	249	222	266	166	190	255	271	248	250	180	192	168	168	129	129	236	288	177	185
Cm214_lh038	247	263	304	358	216	228	241	245	222	266	146	166	255	259	250	250	180	180	168	174	129	133	270	288	175	185
Cm214_lh039	243	251	358	370	228	236	241	241	258	266	146	170	247	271	246	250	180	186	160	168	129	133	236	280	155	175
Cm214_lh040	247	279	324	344	228	236	241	245	250	266	146	166	255	271	248	252	164	196	168	174	129	133	236	270	177	185
Cm214_lh041	243	279	304	344	216	240	245	249	250	258	166	190	251	271	250	252	180	192	168	174	129	133	236	270	169	175
Cm214_lh042	247	251	336	344	228	236	249	249	218	266	162	190	247	259	246	250	186	196	164	168	129	133	286	288	155	175
Cm214_lh043	243	279	324	344	216	240	241	245	250	270	146	166	251	259	250	250	164	196	160	168	129	129	270	288	175	185
Cm214_lh044	243	251	336	358	236	240	249	249	218	258	162	190	247	271	246	252	186	196	164	168	129	133	286	288	155	175
Cm214_lh045	247	263	324	344	228	236	249	261	250	266	162	190	255	271	250	252	196	196	168	168	129	133	236	236	177	185
Cm214_lh046	243	263	304	344	216	240	241	261	250	258	146	162	255	271	250	252	180	192	168	174	129	129	236	236	169	177
Cm214_lh047	247	279	304	344	228	236	241	261	250	266	146	162	251	259	250	252	180	180	168	174	129	133	270	288	175	185
Cm214_lh048	247	263	324	344	236	240	249	261	222	258	162	190	251	271	248	250	180	180	160	174	129	133	236	236	169	175
Cm214_lh049	243	279	304	344	216	240	249	261	222	258	162	190	251	259	250	252	180	180	160	168	129	133	270	288	169	175
Cm214_lh050	247	271	336	358	236	240	241	249	218	258	170	190	261	271	246	250	180	188	168	168	129	129	236	282	155	175
Cm214_lh051	247	263	324	344	216	228	241	261	222	266	146	162	255	271	250	250	180	192	168	174	129	129	236	288	175	185
Cm214_lh052	247	251	358	370	204	228	241	249	218	258	146	162	247	259	246	252	180	186	160	168	129	133	286	288	153	177
Cm214_lh053	243	271	336	344	204	240	241	249	218	258	170	190	259	261	246	250	180	188	160	168	129	133	236	284	155	177
Cm214_lh054	247	263	324	358	228	236	241	261	250	258	146	162	255	271	250	252	180	180	168	168	129	129	270	288	169	175
Cm214_lh055	247	251	336	344	204	228	241	249	218	266	146	162	247	259	246	250	188	196	164	168	129	129	284	288	155	175
Cm214_lh056	243	279	304	358	228	236	245	249	222	258	166	190	251	259	250	250	180	180	168	168	129	133	270	288	169	175
Cm214_lh057	243	263	304	344	216	240	245	249	222	266	166	190	251	259	250	252	164	196	168	174	129	129	270	288	177	185
Cm214_lh058	247	251	336	358	204	228	241	249	258	258	146	162	247	271	246	252	180	186	160	164	129	129	284	288	153	175
Cm214_lh059	247	251	344	370	228	236	241	241	218	266	146	170	259	261	246	250	180	186	160	168	129	129	286	288	155	177
Cm214_lh060	243	263	304	344	216	228	249	261	250	258	162	190	251	259	248	252	164	196	160	168	129	133	236	270	169	177
Cm214_lh061	243	271	358	370	236	240	241	249	258	266	170	190	261	263	246	252	186	196	160	164	129	133	236	284	153	175
Cm214_lh062	243	271	336	358	236	240	241	241	258	266	146	170	259	261	246	252	186	196	168	168	129	133	284	288	155	177
Cm214_lh063	243	279	304	344	236	240	249	261	250	266	162	190	251	271	248	250	192	196	168	168	129	129	236	236	169	177
Cm214_lh064	243	271	336	358	228	236	249	249	218	266	162	190	247	259	246	252	180	186	164	168	129	129	286	288	155	175
Cm214_lh065	247	263	324	344	236	240	241	261	250	258	146	162	251	271	250	250	192	196	160	168	129	133	270	288	169	177
Cm214_lh066	247	263	324	344	216	240	241	261	222	266	146	162	255	271	250	250	180	180	168	168	129	133	236	236	169	175
Cm214_lh067	243	271	336	344	228	236	241	249	218	266	146	162	247	259	246	250	180	188	160	164	129	129	280	288	153	177
Cm214_lh068	247	279	324	358	216	240	245	249	222	266	166	190	251	271	250	252	180	192	160	174	129	133	236	236	169	175
Cm214_lh069	247	251	336	358	204	240	249	249	258	258	162	190	261	271	246	252	188	196	164	168	129	129	236	284	155	177
Cm214_lh070	243	271	358	370	204	240	241	241	218	258	146	170	247	259	246	250	186	196	168	168	129	133	236	282	155	177
Cm214_lh071	243	263	304	358	216	240	241	245	222	266	146	166	255	271	250	252	180	180	168	168	129	133	236	236	169	175
Cm214_lh072	243	279	324	358	216	240	241	245	222	266	146	166	251	271	250	250	192	196	160	168	129	129	236	272	175	185
Cm214_lh073	247	263	324	344	240	240	249	261	250	258	162	190	255	271	248	252	164	196	160	174	129	133	236	270	175	185
Cm214_lh074	247	271	336	358	204	240	241	249	218	266	146	162	259	261	246	252	186	196	168	168	129	129	284	288	153	177
Cm214_lh075	247	279	324	358	236	240	241	245	222	258	146	166	251	259	248	252	192	196	168	168	129	129	236	288	169	177
Cm214_lh076	247	279	304	344	216	228	245	249	222	258	166	190	251	271	250	252	180	192	168	168	129	133	236	288	175	185
Cm214_lh077	243	263	324	358	216	240	245	249	222	258	166	190	251	259	248	252	164	196	160	174	129	133	270	288	175	185
Cm214_lh078	247	271	336	344	204	240	241	241	258	266	146	170	259	261	246	250	180	186	160	164	129	133	236	282	155	175
Cm214_lh079	243	279	324	358	216	240	241	261	222	258	146	162	251	271	248	250	180	180	160	174	129	133	236	270	169	175
Cm214_lh080	243	279	324	358	216	228	245	249	222	266	166	190	251	271	250	252	180	180	168	168	129	133	236	288	169	177
Cm214_lh081	243	279	304	358	216	240	245	249	222	258	166	190	251	259	248	250	192	196	168	168	129	129	236	236	177	185
Cm214_lh082	243	263	304	344	228	236	241	261	250	258	146	162	251	271	250	252	192	196	160	168	129	129	236	288	169	177
Cm214_lh083	243	263	304	358	216	228	245	249	250	258	166	190	251	271	250	252	192	196	168	168	129	129	236	288	175	185
Cm214_lh084	243	251	336	344	204	228	241	249	218	258	146	162	259	261	246	250	180	186	160	168	129	133	236	284	155	175
Cm214_lh085	247	263	304	344	236	240	249	261	250	266	162	190	251	259	250	250	192	196	160	174	129	129	236	270	169	175
Cm214_lh086	247	279	304	358	236	240	241	261	222	258	146	162	251	271	250	252	192	196	160	168	129	129	236	236	169	175
Cm214_lh087	243	279	324	344	236	240	245	249	222	266	166	190	251	259	248	252	180	192	160	168	129	133	236	270	169	177
Cm214_lh088	243	271	304	344	228	236	241	249	258	258	146	162	247	259	246	252	180	186	160	164	129	129	236	284	153	177
Cm214_lh089	247	271	358	370	236	240	241	249	258	258	146	162	259	261	246	252	188	196	160	168	129	133	236	284	155	175
Cm214_lh090	247	271	336	358	204	228	241	249	218	266	146	162	247	271	246	250	180	188	164	168	129	129	286	290	153	175
Cm214_lh091	247	263	304	344	216	228	241	261	250	258	146	162	255	259	248	252	180	180	168	168	129	133	236	288	177	185
Cm214_lh092	247	271	358	370	204	240	249	249	258	266	162	190	259	261	246	252	180	188	160	168	129	129	284	286	155	177
Cm214_lh093	247	251	336	344	236	240	241	249	258	258	146	162	261	271	246	250	180	188	160	164	129	129	258	286	153	175
Cm214_lh094	243	271	344	370	204	240	249	249	218	266	162	190	247	271	246	250	180	188	168	168	129	133	236	282	153	175
Cm214_lh095	247	279	304	358	216	228	241	245	250	266	146	166	251	271	250	252	180	192	160	168	129	129	236	270	169	175
Cm214_lh096	243	271	336	344	204	240	241	249	258	266	146	162	247	271	246	250	186	196	160	164	129	133	284	286	155	177
Cm214_lh097	247	263	324	344	216	240	241	245	250	258	146	166	251	271	248	250	180	192	168	168	129	129	236	288	177	185
Cm214_lh098	243	263	304	358	236	240	249	261	222	258	162	190	255	271	250	252	164	196	160	174	129	133	236	288	169	175
Cm214_lh099	247	263	304	358	216	228	241	245	250	266	146	166	255	259	248	250	164	196	168	174	129	133	236	270	169	175
Cm214_lh100	247	279	304	358	216	240	241	245	222	266	146	166	251	271	250	250	192	196	168	168	129	129	236	270	169	175
Cm214_lh101	247	279	324	358	216	240	249	261	222	258	162	190	251	259	248	252	192	196	160	168	129	129	236	236	169	175
Cm214_lh102	243	251	336	358	204	228	241	249	218	258	146	162	259	261	246	250	180	188	164	168	129	129	236	282	155	177
Cm214_lh103	243	251	336	344	236	240	241	249	218	266	146	162	247	259	246	250	180	186	168	168	129	133	286	290	155	177
Cm214_lh104	247	271	336	358	204	240	241	249	218	258	170	190	261	271	246	250	188	196	160	164	129	129	284	288	155	177
Cm214_lh105	247	279	304	344	216	228	245	249	250	258	166	190	255	271	250	252	180	180	160	174	129	129	270	280	169	175
Cm218_lh001	251	251	332	362	212	220	245	269	226	230	182	202	255	259	240	252	182	204	168	168	129	135	246	258	165	173
Cm218_lh002	251	251	332	362	216	220	245	269	226	230	182	202	247	255	240	252	182	184	166	168	129	135	246	292	165	173
Cm218_lh003	251	251	332	344	212	220	257	269	226	230	182	186	247	255	240	244	182	184	160	168	129	135	246	258	165	173
Cm218_lh004	251	251	344	368	216	220	241	257	226	230	154	186	247	283	250	252	182	204	166	168	129	135	246	258	163	175
Cm218_lh005	251	251	319	344	216	220	245	269	226	230	182	202	259	283	244	250	182	184	160	168	129	135	272	292	165	173
Cm218_lh006	251	251	332	344	216	220	241	257	226	230	154	186	247	255	240	252	184	184	168	168	129	129	246	258	163	175
Cm218_lh007	251	251	332	332	216	220	229	245	226	246	190	202	259	259	234	244	184	224	160	168	129	133	246	272	175	191
Cm218_lh008	251	251	332	344	216	220	257	269	226	230	182	186	255	259	250	252	182	184	160	166	129	129	246	292	163	165
Cm218_lh009	251	251	332	344	216	220	241	257	226	230	154	186	247	283	240	244	184	184	160	168	129	129	246	292	163	175
Cm218_lh010	251	251	318	332	216	220	253	257	226	246	178	186	247	255	246	252	204	224	160	170	129	133	272	290	155	165
Cm218_lh011	251	251	332	362	212	220	241	245	226	230	154	202	247	283	250	252	182	184	168	168	129	135	272	292	163	165
Cm218_lh012	251	251	332	362	212	220	241	245	226	230	154	202	247	283	250	252	184	184	160	168	129	135	246	292	163	165
Cm218_lh013	251	251	332	362	216	220	241	245	226	230	154	202	247	283	244	250	182	204	168	168	129	135	246	258	163	175
Cm218_lh014	251	251	332	362	216	220	241	257	226	230	154	186	247	255	250	252	182	204	160	168	129	135	246	258	163	175
Cm218_lh015	251	251	344	368	212	220	245	269	226	230	182	202	247	255	240	244	182	204	166	168	129	135	246	292	163	165
Cm218_lh016	251	251	344	362	212	220	241	245	226	230	154	202	247	255	250	252	184	184	168	168	129	129	246	258	165	173
Cm218_lh017	251	251	332	344	216	220	229	257	226	246	186	190	247	259	234	252	204	224	160	170	129	129	246	272	165	191
Cm218_lh018	251	251	344	362	216	220	241	245	226	230	154	202	259	283	244	250	184	184	166	168	129	135	246	258	165	173
Cm218_lh019	251	251	332	332	216	220	229	245	218	226	190	202	255	259	244	246	204	224	160	168	129	133	246	246	155	165
Cm218_lh020	251	251	318	332	216	220	229	257	218	226	186	190	247	259	244	246	184	184	168	168	129	133	246	292	165	191
Cm218_lh021	251	251	332	344	216	220	229	257	226	246	186	190	255	259	234	244	184	224	160	168	129	133	246	272	155	175
Cm218_lh022	251	251	332	344	216	220	257	269	226	230	182	186	247	255	244	250	184	184	160	168	129	135	246	292	163	175
Cm218_lh023	251	251	332	344	216	220	245	269	226	230	182	202	247	255	240	252	182	184	160	166	129	129	272	292	163	165
Cm218_lh024	251	251	332	362	212	220	245	269	226	230	182	202	247	255	240	244	182	204	168	168	129	129	272	292	165	173
Cm218_lh025	251	251	344	368	216	220	245	269	226	230	182	202	255	259	240	244	182	184	168	168	129	135	246	292	163	175
Cm218_lh026	251	251	332	362	212	220	245	269	226	230	182	202	247	283	250	252	184	184	166	168	129	129	246	292	173	175
Cm218_lh027	251	251	332	344	216	220	245	269	226	230	182	202	247	283	250	252	184	204	166	168	129	129	246	292	163	165
Cm218_lh028	251	251	332	362	216	220	241	245	226	230	154	202	259	283	240	244	184	204	166	168	129	135	272	292	163	175
Cm218_lh029	251	251	332	332	216	220	229	245	226	246	190	202	255	259	234	244	184	184	168	168	129	133	246	246	175	191
Cm218_lh030	251	251	332	344	216	220	241	257	226	230	154	186	247	255	240	252	182	184	160	168	129	135	246	292	163	165
Cm218_lh031	251	275	344	348	216	220	237	257	222	226	162	186	247	259	234	244	190	204	164	168	129	131	246	278	153	165
Cm218_lh032	251	251	344	362	216	220	241	245	226	230	154	202	247	255	250	252	184	184	166	168	129	129	246	292	165	173
Cm218_lh033	251	251	332	344	216	220	257	269	226	230	182	186	255	259	244	250	182	204	160	166	129	135	246	292	173	175
Cm218_lh034	251	251	332	344	212	220	245	269	226	230	182	202	255	259	244	250	184	184	168	168	129	129	246	258	165	173
Cm218_lh035	251	275	344	348	216	220	237	245	222	226	162	202	247	247	234	252	190	204	160	164	129	147	272	278	159	165
Cm218_lh036	251	251	332	344	216	220	229	241	226	246	186	190	259	259	234	244	184	222	168	168	129	133	246	246	175	191
Cm218_lh037	251	251	318	344	216	220	253	257	218	226	178	186	247	259	244	246	204	222	168	168	129	129	246	246	155	175
Cm218_lh038	251	251	344	368	216	220	241	245	226	230	154	202	255	259	240	252	182	204	168	168	129	135	272	292	173	175
Cm218_lh039	251	251	319	344	212	220	257	269	226	230	182	186	247	255	250	252	184	204	166	168	129	129	258	272	163	175
Cm218_lh040	251	251	344	362	216	220	257	269	226	230	182	186	259	283	240	244	182	184	160	166	129	135	272	292	173	175
Cm218_lh041	251	251	0	0	216	220	253	257	218	226	0	0	255	259	234	252	184	184	160	170	129	129	272	292	165	191
Cm218_lh042	251	275	326	348	216	220	237	257	226	238	162	186	247	247	0	0	184	190	160	164	129	131	236	246	159	175
Cm218_lh043	251	251	332	362	212	220	241	245	226	230	154	202	259	283	244	250	182	204	168	168	129	129	272	292	165	173
Cm218_lh044	251	251	332	362	216	220	245	269	226	230	182	202	255	259	240	244	184	184	168	168	129	129	246	258	165	173
Cm218_lh045	251	251	332	344	212	220	241	257	226	230	154	186	255	259	244	250	184	204	166	168	129	135	246	292	165	173
Cm218_lh046	251	251	344	362	212	220	241	245	226	230	154	202	247	283	240	252	182	184	160	166	129	135	246	258	165	173
Cm218_lh047	251	251	332	348	216	220	237	257	226	238	162	186	247	247	234	252	184	190	164	168	129	131	272	280	159	175
Cm218_lh048	251	251	344	362	216	220	241	257	226	230	154	186	247	283	250	252	184	204	166	168	129	129	246	292	165	173
Cm218_lh049	251	251	318	332	216	220	229	245	218	226	190	202	259	259	234	244	204	222	168	170	129	133	246	290	155	165
Cm218_lh050	251	251	344	362	216	220	257	269	226	230	182	186	247	283	244	250	182	204	168	168	129	135	246	258	173	175
Cm218_lh051	251	251	332	362	216	220	241	245	226	230	154	202	259	283	250	252	184	184	160	168	129	135	246	258	163	175
Cm218_lh052	251	251	332	362	212	220	257	269	226	230	182	186	247	255	244	250	184	184	160	168	129	129	246	292	163	165
Cm218_lh053	251	251	332	344	212	220	257	269	226	230	182	186	247	283	240	252	184	184	160	168	129	129	246	258	163	175
Cm218_lh054	251	251	332	362	212	220	245	269	226	230	182	202	247	255	240	252	184	184	160	166	129	135	272	292	173	175
Cm218_lh055	251	251	318	332	216	220	245	253	218	226	178	202	247	255	244	246	184	184	160	168	129	133	246	272	155	165
Cm218_lh056	251	251	326	348	220	228	237	245	226	238	162	202	247	259	234	244	184	190	160	164	129	131	246	280	159	175
Cm218_lh057	251	251	332	332	216	220	245	253	218	226	178	202	247	259	246	252	184	224	168	168	129	133	246	246	155	175
Cm218_lh058	251	251	318	344	216	220	229	257	226	246	186	190	255	259	246	252	184	222	160	170	129	133	246	272	155	175
Cm218_lh059	251	251	319	344	212	220	257	269	226	230	182	186	259	283	240	252	182	204	166	168	129	135	246	258	163	175
Cm218_lh060	251	251	319	344	216	220	257	269	226	230	182	186	247	255	240	244	184	204	160	166	129	129	246	258	165	173
Cm218_lh061	251	251	332	344	216	220	245	269	226	230	182	202	255	259	250	252	182	184	166	168	129	135	246	292	163	175
Cm218_lh062	251	251	332	362	216	220	241	245	226	230	154	202	255	259	240	244	182	184	160	166	129	135	246	292	163	165
Cm218_lh063	251	251	332	332	216	220	229	257	218	226	186	190	255	259	234	244	204	224	168	170	129	129	246	272	165	191
Cm218_lh064	251	251	344	362	212	220	257	269	226	230	182	186	247	255	244	250	184	184	166	168	129	129	258	272	173	175
Cm218_lh065	251	251	344	362	212	220	257	269	226	230	182	186	247	255	250	252	182	184	160	168	129	135	272	292	165	173
Cm218_lh066	251	251	332	362	212	220	245	269	226	230	182	202	259	283	240	252	184	184	168	168	129	135	246	258	165	173
Cm218_lh067	251	251	344	362	216	220	245	269	226	230	182	202	247	255	250	252	182	204	160	168	129	135	246	258	163	175
Cm218_lh068	251	251	344	362	216	220	245	269	226	230	182	202	247	283	244	250	182	184	166	168	129	135	258	272	173	175
Cm218_lh069	251	251	332	344	212	220	245	269	226	230	182	202	247	255	250	252	184	204	160	166	129	135	258	272	163	165
Cm218_lh070	251	251	332	344	216	220	257	269	226	230	182	186	259	283	244	250	184	184	160	168	129	129	272	292	163	175
Cm218_lh071	251	251	332	362	212	220	241	245	226	230	154	202	255	259	244	250	182	184	166	168	129	129	258	272	163	165
Cm218_lh072	251	251	344	362	216	220	241	245	226	230	154	202	255	259	240	252	182	184	166	168	129	135	246	292	163	175
Cm218_lh073	251	251	332	344	212	220	241	257	226	230	154	186	259	283	250	252	184	184	160	166	129	129	272	292	163	175
Cm218_lh074	251	251	319	344	212	220	257	269	226	230	182	186	255	259	240	244	184	184	168	168	129	129	246	258	163	175
Cm218_lh075	251	251	332	362	216	220	241	257	226	230	154	186	247	255	250	252	184	204	166	168	129	129	246	292	173	175
Cm218_lh076	251	251	344	368	212	220	241	245	226	230	154	202	259	283	240	252	182	184	166	168	129	135	258	272	173	175
Cm218_lh077	251	251	319	344	212	220	257	269	226	230	182	186	255	259	240	244	182	204	166	168	129	135	272	292	163	165
Cm218_lh078	251	251	319	344	212	220	241	257	226	230	154	186	247	255	250	252	182	184	168	168	129	129	246	292	163	175
Cm219_lh001	251	279	352	372	212	224	233	249	226	238	162	182	273	279	244	244	184	190	154	168	135	135	236	310	153	163
Cm219_lh002	251	251	360	370	224	240	241	249	230	238	162	190	243	279	244	244	182	182	154	168	129	135	236	310	157	163
Cm219_lh003	251	251	360	370	0	0	233	249	230	246	162	182	243	251	248	250	182	182	162	168	129	135	236	310	153	155
Cm219_lh004	251	279	319	352	240	244	233	249	226	230	178	182	255	273	244	248	164	190	160	168	129	135	236	262	153	197
Cm219_lh005	239	279	360	370	212	212	233	249	230	262	166	182	243	255	240	248	190	190	160	162	129	135	236	246	157	161
Cm219_lh006	251	251	352	360	212	212	233	249	226	230	178	182	255	273	244	248	182	190	160	162	129	129	246	262	153	197
Cm219_lh007	251	251	319	352	212	212	233	249	226	262	162	178	243	255	244	248	182	190	164	168	135	135	236	246	157	161
Cm219_lh008	239	279	319	352	212	244	233	249	226	230	162	178	243	255	244	248	182	190	162	164	129	135	246	262	157	197
Cm219_lh009	251	279	370	372	212	240	241	249	226	238	182	190	273	279	244	248	182	190	154	162	129	129	246	246	153	163
Cm219_lh010	239	279	352	360	240	244	233	249	226	226	162	166	247	273	240	244	164	190	164	168	135	135	236	246	157	197
Cm219_lh011	251	251	352	360	0	0	241	249	230	246	162	190	273	279	244	248	182	190	154	162	129	129	236	310	155	157
Cm219_lh012	251	251	370	372	212	224	233	249	230	238	182	182	251	273	244	244	182	182	162	168	129	129	236	310	155	157
Cm219_lh013	239	279	360	370	212	212	233	249	226	226	178	182	255	273	240	248	182	190	160	162	129	135	236	246	157	161
Cm219_lh014	251	279	319	352	212	244	233	249	226	262	162	178	243	247	248	248	182	190	162	164	129	135	246	246	153	197
Cm219_lh015	251	279	360	370	212	212	233	249	230	262	166	182	255	273	240	244	182	190	162	164	129	129	246	262	153	161
Cm219_lh016	239	251	352	360	212	212	233	249	226	230	166	182	255	273	244	248	182	190	160	162	129	129	236	246	157	197
Cm219_lh017	251	251	360	372	224	240	233	249	230	238	182	182	243	251	244	244	182	182	154	162	129	129	236	262	155	157
Cm222_lh001	239	247	332	344	200	216	241	261	226	246	158	170	247	275	244	248	188	190	166	168	133	147	248	272	175	177
Cm222_lh002	247	271	326	346	228	232	241	245	214	222	158	162	243	275	238	248	188	190	166	170	133	147	236	272	163	185
Cm222_lh003	279	283	336	344	216	228	237	245	214	234	162	170	247	259	234	238	188	190	160	168	123	129	236	260	153	177
Cm222_lh004	279	283	336	344	212	228	221	261	214	234	170	182	243	247	238	250	188	194	166	168	135	147	252	272	163	195
Cm222_lh005	247	279	344	354	212	228	221	261	234	246	170	182	247	259	234	238	188	190	160	168	123	129	236	260	153	177
Cm222_lh006	279	283	336	344	212	216	221	245	246	254	162	182	247	247	234	244	182	190	160	168	123	129	252	260	153	163
Cm222_lh007	239	283	332	344	200	228	241	245	214	226	158	162	243	275	238	252	188	196	166	168	129	147	236	272	171	177
Cm222_lh008	279	283	336	346	216	228	221	245	214	254	162	182	243	259	244	250	188	190	166	168	129	147	252	260	153	163
Cm222_lh009	239	283	344	354	216	228	237	261	214	254	170	170	247	247	234	238	182	194	166	168	129	147	236	272	153	163
Cm222_lh010	239	247	332	344	216	232	241	245	222	246	158	162	247	251	238	248	182	196	160	170	123	129	236	260	163	175
Cm222_lh011	247	251	340	346	228	248	229	245	226	246	162	186	243	279	244	252	188	188	160	168	131	147	272	278	157	177
Cm222_lh012	247	279	336	346	216	228	221	261	214	234	170	182	247	247	238	250	182	194	166	168	123	135	236	272	153	163
Cm222_lh013	239	283	332	344	216	232	241	261	214	222	158	170	243	275	244	252	188	190	166	168	123	133	248	272	177	185
Cm222_lh014	279	283	336	346	212	216	221	261	214	234	170	182	243	259	238	250	182	194	166	168	129	147	252	260	163	195
Cm222_lh015	239	247	346	354	216	216	237	245	246	254	162	170	243	259	244	250	182	190	166	168	123	129	236	272	163	195
Cm222_lh016	279	283	346	354	216	216	221	261	246	254	170	182	247	247	234	244	182	190	160	168	135	147	236	272	157	163
Cm222_lh017	279	283	336	346	212	228	237	245	246	254	162	170	247	259	234	238	188	194	166	168	123	129	236	272	153	163
Cm222_lh018	239	283	336	346	212	228	237	261	234	246	170	170	247	259	234	238	182	194	160	168	123	135	252	260	153	163
Cm222_lh019	239	247	332	346	200	216	241	245	214	222	158	162	247	251	238	248	182	190	160	168	123	133	236	272	177	185
Cm222_lh020	251	283	344	360	224	228	229	261	246	246	170	186	247	259	238	252	188	196	166	168	131	147	246	250	161	163
Cm222_lh021	271	283	326	346	228	232	241	245	226	246	158	162	247	275	244	248	182	190	166	170	129	147	236	272	163	185
Cm222_lh022	279	283	344	354	216	228	221	245	214	254	162	182	247	247	234	244	182	190	160	168	123	129	252	260	153	177
Cm222_lh023	247	251	340	344	216	248	249	261	246	246	162	170	247	279	244	246	188	188	162	166	129	147	246	250	157	163
Cm222_lh024	247	271	332	346	200	228	241	245	222	246	158	162	243	251	234	244	182	190	166	168	133	147	248	272	177	185
Cm222_lh025	279	283	336	344	216	216	221	245	246	254	162	182	243	259	238	250	188	194	166	168	123	129	252	272	153	163
Cm222_lh026	247	271	332	346	200	216	241	245	214	226	158	162	243	275	238	252	188	190	166	168	133	147	248	260	163	175
Cm222_lh027	239	247	336	346	212	216	221	261	234	246	170	182	247	247	234	238	182	194	166	168	123	135	236	260	163	195
Cm222_lh028	239	247	336	346	212	228	221	261	234	246	170	182	247	259	234	244	182	194	166	168	123	129	236	260	153	177
Cm222_lh029	239	283	326	346	200	228	241	261	214	222	158	170	247	275	244	248	188	196	166	168	123	129	236	260	163	175
Cm222_lh030	271	283	326	346	200	228	229	261	226	246	158	170	247	275	244	248	188	196	160	170	129	147	248	272	163	175
Cm222_lh031	239	247	326	344	200	228	241	261	214	222	158	170	247	275	238	252	182	190	160	170	133	147	236	260	175	177
Cm222_lh032	239	247	332	346	216	232	229	245	222	246	158	162	247	275	238	252	188	190	166	168	123	133	236	272	163	185
Cm222_lh033	239	283	344	354	212	216	221	245	214	234	162	182	243	247	244	250	188	190	166	168	135	147	236	272	163	195
Cm222_lh034	247	279	336	344	212	228	237	245	214	234	162	170	247	247	234	238	182	194	166	168	129	147	236	260	177	195
Cm222_lh035	239	247	346	354	216	216	221	245	234	246	162	182	247	247	238	250	188	194	166	168	135	147	236	260	153	177
Cm222_lh036	247	279	336	344	216	228	237	261	234	246	170	170	243	247	244	250	188	194	166	168	135	147	236	260	153	177
Cm222_lh037	239	283	326	346	200	228	229	261	214	226	158	170	243	251	244	252	188	190	160	170	123	133	236	272	175	177
Cm222_lh038	247	271	326	346	200	228	241	245	222	246	158	162	243	251	238	252	188	190	160	168	123	129	248	272	163	175
Cm222_lh039	239	283	326	346	200	216	229	245	222	246	158	162	247	275	238	248	188	190	166	168	123	133	236	260	163	185
Cm222_lh040	239	247	346	354	216	216	221	245	246	254	162	182	247	247	234	244	188	194	160	168	123	135	236	272	177	195
Cm222_lh041	247	251	340	344	228	240	229	261	246	246	170	186	247	259	244	252	188	196	166	168	131	147	246	272	161	177
Cm222_lh042	247	279	336	344	212	216	221	261	214	254	170	182	243	247	244	250	188	190	160	168	129	147	252	272	157	163
Cm222_lh043	251	283	344	360	224	228	249	261	246	246	162	170	247	259	244	246	188	196	166	168	131	147	246	250	157	177
Cm222_lh044	247	271	326	344	228	232	241	245	222	246	158	162	243	251	238	252	182	190	160	168	123	129	236	260	163	175
Cm222_lh045	247	279	344	354	216	216	221	261	234	246	170	182	243	259	238	250	188	190	166	168	123	135	252	260	163	195
Cm222_lh046	251	283	344	360	228	248	229	245	226	246	162	186	243	279	238	240	188	188	166	168	123	129	272	280	161	177
Cm222_lh047	271	283	332	344	200	228	241	261	214	226	158	170	243	275	244	248	188	190	166	170	129	147	248	272	175	177
Cm222_lh048	247	279	344	354	212	216	221	261	246	254	170	182	243	247	238	250	182	194	166	168	129	147	252	260	163	195
Cm222_lh049	239	283	326	346	200	228	241	245	226	246	158	162	243	279	244	248	182	196	160	168	123	133	248	272	177	185
Cm222_lh050	239	283	336	344	216	216	221	245	246	254	162	182	247	247	234	244	188	190	160	168	135	147	252	260	177	195
Cm222_lh051	247	279	346	354	216	216	221	245	214	234	162	182	247	247	234	244	188	190	166	168	123	129	236	260	177	195
Cm222_lh052	239	283	332	346	216	232	229	245	226	246	158	162	243	275	244	248	188	196	160	170	123	129	248	272	175	177
Cm222_lh053	239	283	332	346	228	232	229	261	226	246	158	170	243	251	238	248	188	190	166	168	133	147	236	272	175	177
Cm222_lh054	239	283	326	346	200	216	229	261	226	246	158	170	247	251	238	248	188	196	160	168	123	133	236	260	175	177
Cm222_lh055	251	283	340	344	216	224	229	245	226	246	162	186	247	259	244	252	182	188	160	168	123	129	260	272	157	163
Cm222_lh056	239	247	332	346	200	228	229	261	222	246	158	170	243	275	244	252	188	196	166	170	123	129	248	272	175	177
Cm222_lh057	271	283	326	346	228	232	229	245	214	226	158	162	243	251	244	248	182	190	166	170	123	133	236	272	175	177
Cm222_lh058	239	247	332	346	200	216	241	261	214	226	158	170	243	275	238	252	188	190	166	168	123	133	248	272	163	175
Cm222_lh059	247	251	340	346	216	224	249	261	246	246	162	170	243	279	238	252	182	188	160	162	123	129	260	278	161	177
Cm222_lh060	271	283	332	344	200	216	241	245	226	246	158	162	243	251	244	248	182	196	166	170	123	129	248	272	163	185
Cm222_lh061	247	279	346	354	212	216	221	245	214	234	162	182	247	247	238	250	188	194	166	168	129	147	236	260	163	195
Cm222_lh062	239	283	332	346	228	232	241	245	222	246	158	162	247	275	238	248	182	190	160	170	133	147	248	272	175	177
Cm222_lh063	247	271	332	346	216	232	241	261	214	226	158	170	247	251	244	248	188	196	166	170	123	129	236	260	177	185
Cm222_lh064	279	283	336	344	216	228	237	261	214	254	170	170	243	247	238	250	188	190	166	168	129	147	236	272	177	195
Cm222_lh065	239	247	332	344	228	232	241	245	226	246	158	162	247	251	238	252	182	190	166	170	123	133	236	260	163	185
Cm222_lh066	271	283	332	344	200	216	241	261	222	246	158	170	247	275	244	248	182	190	166	168	129	147	248	272	177	185
Cm222_lh067	247	279	336	344	212	228	221	261	246	254	170	182	247	247	234	238	188	190	160	168	135	147	252	260	153	177
Cm222_lh068	239	283	336	346	212	228	237	261	234	246	170	170	243	259	234	238	182	194	166	168	123	129	236	260	163	195
Cm222_lh069	251	283	346	360	224	228	245	249	246	246	162	162	243	273	238	252	182	196	160	168	131	147	272	280	161	163
Cm222_lh070	251	283	344	360	216	224	249	261	226	246	162	170	243	259	240	244	188	188	162	166	129	147	250	260	161	177
Cm222_lh071	239	247	346	354	212	216	221	245	214	234	162	182	243	247	238	250	188	190	166	168	129	147	252	272	153	163
Cm222_lh072	279	283	336	346	216	228	221	245	246	254	162	182	247	259	234	244	188	190	160	168	135	147	252	272	153	177
Cm222_lh073	239	283	0	0	228	232	241	261	222	246	158	170	243	275	244	248	182	196	166	170	123	129	0	0	0	0
Cm222_lh074	239	283	326	346	228	232	241	245	226	246	158	162	247	275	244	248	180	196	160	168	123	129	236	272	161	173
Cm222_lh075	279	283	346	354	216	228	221	245	234	246	162	182	243	247	234	238	188	190	166	168	123	129	252	272	153	177
Cm222_lh076	247	251	346	360	224	228	249	261	226	246	162	170	247	279	238	240	188	196	162	166	123	129	272	280	157	163
Cm222_lh077	251	283	346	360	224	228	245	249	246	246	162	162	243	279	238	252	188	188	160	168	123	129	272	278	157	177
Cm222_lh078	247	251	344	360	216	248	245	249	226	246	162	162	247	279	238	240	180	188	162	166	123	129	250	272	161	177
Cm222_lh079	239	247	344	354	216	216	237	245	214	234	162	170	243	259	244	250	188	194	166	168	123	135	252	272	163	195
Cm222_lh080	247	251	346	360	228	248	245	249	246	246	162	162	243	259	238	240	182	196	160	162	123	131	246	272	157	177
Cm222_lh081	247	279	344	354	216	216	221	261	234	246	170	182	247	259	244	250	188	194	160	168	135	147	236	260	153	163
Cm222_lh082	271	283	326	346	200	228	241	245	214	222	158	162	243	251	244	248	188	190	166	168	123	133	236	272	163	185
Cm222_lh083	247	271	326	344	228	232	229	261	214	222	158	170	243	251	238	252	182	190	166	168	123	133	248	272	163	175
Cm222_lh084	247	251	344	360	224	228	245	249	214	226	162	162	247	279	238	252	182	196	166	168	131	147	250	260	161	177
Cm222_lh085	247	279	344	354	212	228	237	261	214	234	170	170	247	247	244	250	188	190	166	168	129	147	252	272	177	195
Cm222_lh086	247	251	346	360	216	224	229	261	214	226	170	186	247	279	238	240	188	196	160	162	123	131	260	280	157	163
Cm222_lh087	239	283	326	344	200	216	241	245	214	222	158	162	243	275	244	248	182	190	160	170	133	147	248	272	175	177
Cm222_lh088	279	283	336	344	216	228	237	245	214	254	162	170	243	259	234	238	188	190	166	168	129	147	236	260	153	177
Cm222_lh089	271	283	332	346	216	232	229	245	226	246	158	162	247	275	244	252	188	190	166	168	133	147	248	272	177	185
Cm222_lh090	247	279	346	354	216	216	237	261	214	234	170	170	247	259	238	250	188	194	160	168	135	147	252	272	163	195
Cm222_lh091	247	251	346	360	224	228	245	249	246	246	162	162	247	279	244	252	188	196	160	168	123	129	272	278	157	177
Cm222_lh092	247	271	326	344	200	216	241	261	222	246	158	170	243	275	244	248	182	190	166	168	133	147	236	272	175	177
Cm222_lh093	239	247	344	354	216	228	221	261	246	254	170	182	247	247	244	250	182	194	160	168	123	135	252	272	153	177
Cm222_lh094	247	279	346	354	212	228	237	261	246	254	170	170	247	259	234	238	188	190	166	168	135	147	236	260	153	163
Cm222_lh095	239	247	332	344	216	232	241	245	222	246	158	162	243	275	244	252	182	196	166	168	123	129	248	272	175	177
Cm222_lh096	247	251	340	344	216	248	249	261	214	246	162	170	243	259	240	244	182	196	160	168	123	129	250	260	157	177
Cm222_lh097	239	247	332	346	216	232	229	245	222	246	158	162	243	251	244	252	188	190	166	168	133	147	248	272	177	185
Cm222_lh098	239	283	326	346	216	232	229	245	222	246	158	162	247	251	244	252	188	190	166	168	133	147	236	260	177	185
Cm222_lh099	271	283	332	344	216	232	229	245	214	226	158	162	243	251	244	248	182	196	166	170	129	147	236	272	175	177
Cm222_lh100	239	283	326	346	200	216	229	245	214	222	158	162	243	251	244	252	188	190	160	170	133	147	248	272	163	185
Cm222_lh101	247	279	336	346	216	216	221	245	214	254	162	182	243	259	234	238	188	190	166	168	129	147	236	272	153	177
Cm222_lh102	247	271	326	346	216	232	241	261	222	246	158	170	247	275	238	252	188	190	160	168	123	133	236	260	163	175
Cm222_lh103	279	283	344	354	212	216	221	261	246	254	170	182	247	259	234	244	182	194	160	168	129	147	236	272	163	195
Cm222_lh104	239	247	326	344	200	216	241	261	214	226	158	170	247	251	244	248	188	190	160	168	133	147	236	260	163	175
Cm222_lh105	239	283	346	354	212	228	237	245	246	254	162	170	243	247	234	244	188	190	160	168	123	129	236	272	153	177
Cm222_lh106	271	283	332	346	200	216	229	245	226	246	158	162	243	251	238	248	182	190	166	170	123	133	248	272	177	185
Cm222_lh107	271	283	326	346	200	228	241	245	214	222	158	162	247	251	238	248	182	190	160	168	129	147	236	260	163	175
Cm222_lh108	247	271	326	346	228	232	241	245	214	226	158	162	247	251	244	252	182	196	166	170	129	147	236	272	175	177
Cm222_lh109	247	271	326	344	228	232	241	261	214	222	158	170	243	251	244	248	182	196	166	170	123	129	248	260	163	185
Cm222_lh110	271	283	332	346	200	228	229	245	222	246	158	162	243	275	244	248	182	196	160	170	133	147	248	260	175	177
Cm222_lh111	247	271	332	344	200	228	241	261	214	222	158	170	243	251	244	252	188	196	160	170	123	129	248	260	177	185
Cm222_lh112	239	247	326	346	200	216	241	245	226	246	158	162	243	275	244	252	188	196	160	168	129	147	248	260	163	185
Cm222_lh113	279	283	344	354	216	216	221	245	214	234	162	182	247	259	234	238	182	194	166	168	123	135	236	272	177	195
Cm222_lh114	247	251	340	346	224	228	229	245	246	246	162	186	243	279	240	244	182	188	166	168	129	147	260	278	161	177
Cm222_lh115	271	283	332	344	228	232	229	261	214	222	158	170	247	275	238	252	188	196	160	168	129	147	236	262	163	185
Cm222_lh116	247	271	332	344	216	232	241	245	214	222	158	162	247	251	238	252	188	196	166	170	133	147	236	272	177	185
Cm222_lh117	279	283	336	346	216	228	221	261	214	254	170	182	243	259	234	244	182	194	160	168	135	147	236	260	163	195
Cm222_lh118	239	283	336	344	216	216	221	245	214	234	162	182	247	259	244	250	182	190	160	168	129	147	236	260	163	195
Cm222_lh119	239	283	336	346	212	216	237	261	214	234	170	170	243	247	238	250	188	190	160	168	129	147	236	272	153	163
Cm222_lh120	271	283	326	344	228	232	241	261	222	246	158	170	247	275	244	248	188	190	160	168	123	133	248	260	175	177
Cm222_lh121	247	271	332	344	200	228	241	245	226	246	150	158	247	275	244	252	182	196	166	170	129	147	236	272	177	185
Cm222_lh122	247	271	332	344	200	216	241	261	222	246	158	170	247	275	238	248	188	190	166	170	123	133	236	260	175	177
Cm222_lh123	239	247	336	346	216	216	221	261	214	254	170	182	247	259	234	238	188	194	166	168	129	147	236	260	153	163
Cm222_lh124	271	283	326	344	216	232	241	245	214	222	158	162	243	251	244	252	188	196	166	170	133	147	248	260	163	185
Cm222_lh125	271	283	332	344	216	232	241	245	214	222	158	162	247	251	244	252	188	190	166	170	133	147	248	260	163	185
Cm222_lh126	239	247	336	344	212	216	221	261	246	254	170	182	247	247	234	238	188	190	166	168	123	129	236	272	163	195
Cm222_lh127	239	247	336	344	212	216	237	261	234	246	170	170	247	247	238	250	188	194	166	168	135	147	236	272	153	177
Cm222_lh128	239	247	344	358	212	216	237	245	246	254	162	170	243	247	234	238	182	194	160	168	129	147	252	272	153	177
Cm222_lh129	247	279	346	354	212	216	221	245	214	234	162	182	247	247	238	250	188	190	166	168	135	147	236	272	153	177
Cm222_lh130	247	251	340	344	228	248	229	261	246	246	170	186	243	259	238	240	182	188	162	166	123	129	272	280	157	177
Cm222_lh131	271	283	326	344	228	232	229	245	214	222	158	162	243	275	238	252	182	196	160	168	123	133	248	272	177	185
Cm222_lh132	247	251	344	360	216	248	245	249	226	246	162	162	247	279	240	244	182	188	166	168	123	129	260	278	157	163
Cm222_lh133	247	279	344	354	216	228	221	245	246	254	162	182	247	259	234	238	182	194	160	168	123	135	252	260	153	163
Cm222_lh134	247	271	332	346	216	232	241	245	214	222	158	162	243	275	238	252	182	190	160	168	133	147	236	260	177	185
Cm228_lh001	243	283	334	378	220	220	245	249	234	254	162	174	243	277	238	250	184	184	162	170	129	133	236	280	157	157
Cm228_lh002	239	239	326	334	220	224	249	249	250	258	174	182	251	251	238	244	178	184	162	168	129	129	236	282	153	161
Cm228_lh003	239	239	326	334	216	224	241	249	222	254	158	174	257	277	250	252	184	198	162	168	129	129	246	280	155	157
Cm228_lh004	239	251	326	340	216	240	241	249	246	250	174	186	275	277	240	250	184	194	162	170	129	129	280	298	157	161
Cm228_lh005	239	251	338	378	216	220	241	249	246	250	174	186	251	277	238	244	184	194	162	170	129	133	246	280	157	161
Cm228_lh006	239	243	326	334	216	224	241	249	222	254	158	174	251	251	238	250	178	184	162	170	129	129	236	236	153	161
Cm228_lh007	239	243	326	364	216	216	249	249	222	254	174	182	251	257	238	250	178	188	162	168	129	129	236	282	155	161
Cm228_lh008	239	275	326	352	220	220	237	241	218	254	162	186	271	277	232	250	182	184	170	190	129	129	236	284	157	157
Cm228_lh009	239	271	334	378	216	240	241	241	254	254	162	186	251	277	238	250	186	198	162	170	129	129	236	282	153	161
Cm228_lh010	239	271	326	334	216	224	241	241	222	254	158	186	251	257	238	250	178	184	162	170	129	129	236	236	155	161
Cm228_lh011	239	239	326	334	220	220	241	241	254	254	158	186	257	277	238	244	178	184	162	168	129	129	236	280	155	157
Cm228_lh012	243	271	326	334	216	240	249	249	254	254	182	186	251	257	238	250	178	188	162	168	129	129	236	246	153	157
Cm228_lh013	243	271	334	378	216	240	241	241	254	254	158	186	251	251	238	250	178	184	162	170	129	129	246	280	155	157
Cm228_lh014	239	271	364	378	216	224	241	249	250	258	158	174	251	257	244	252	184	198	162	168	129	129	236	236	153	161
Cm228_lh015	239	271	334	378	220	240	249	249	222	254	174	182	251	277	238	244	188	198	162	170	129	129	246	280	155	161
Cm228_lh016	243	271	326	334	220	240	241	249	254	254	158	174	251	251	238	244	178	184	162	168	129	129	236	282	153	161
Cm228_lh017	243	243	344	378	216	220	245	249	234	250	162	174	247	277	238	250	184	188	162	170	129	133	236	278	157	157
Cm228_lh018	239	271	326	334	216	224	241	249	222	250	158	174	251	277	238	250	188	198	162	168	129	129	246	280	153	161
Cm228_lh019	239	239	364	378	220	220	241	249	254	254	158	174	251	257	238	244	188	198	162	168	129	129	236	246	153	161
Cm228_lh020	239	243	364	378	216	216	241	249	222	254	182	186	251	277	250	252	188	198	162	168	129	129	236	280	155	157
Cm228_lh021	239	271	326	334	216	224	249	249	250	258	174	182	251	257	238	250	178	184	162	170	129	129	236	246	153	157
Cm228_lh022	239	239	364	378	220	224	241	249	250	258	158	174	257	277	244	252	188	198	162	168	129	129	236	246	153	161
Cm228_lh023	239	243	364	378	220	220	241	249	254	254	182	186	257	277	250	252	188	198	162	168	129	129	236	246	153	161
Cm228_lh024	243	271	326	364	220	224	241	241	222	254	158	186	251	251	238	244	188	198	162	170	129	129	236	236	147	161
Cm228_lh025	239	271	326	334	216	240	241	249	222	254	158	174	257	277	238	244	178	188	162	168	129	129	236	236	155	157
Cm228_lh026	243	271	334	378	220	240	241	249	222	254	182	186	251	277	238	244	178	188	162	168	129	129	236	246	155	157
Cm228_lh027	239	271	326	334	216	224	241	241	222	250	158	186	257	277	250	252	184	198	162	168	129	129	236	246	155	161
Cm228_lh028	243	251	338	378	216	220	241	249	254	254	174	186	251	251	240	250	184	184	162	168	129	129	236	246	157	161
Cm228_lh029	243	251	340	378	216	240	241	241	254	254	186	186	275	277	240	250	184	186	162	168	129	133	236	246	157	161
Cm228_lh030	239	243	326	364	216	216	241	241	254	254	158	186	251	257	238	244	184	198	162	168	129	129	236	236	153	157
Cm228_lh031	243	271	326	364	220	224	241	241	254	254	158	186	251	277	250	252	178	188	162	170	129	129	236	280	155	161
Cm228_lh032	239	251	326	338	220	220	241	241	246	254	186	186	275	277	238	244	184	188	162	168	129	133	246	280	155	161
Cm228_lh033	243	271	364	378	216	240	241	249	222	254	182	186	251	251	244	252	188	198	162	168	129	129	236	280	153	157
Cm228_lh034	243	271	326	364	220	240	241	249	250	258	158	174	257	277	250	252	178	184	162	170	129	129	246	280	153	161
Cm228_lh035	239	239	334	378	220	220	241	249	250	258	158	174	251	277	244	252	178	188	162	170	129	129	236	236	153	157
Cm228_lh036	243	271	364	378	216	224	249	249	222	250	174	182	251	251	238	250	188	198	162	168	129	129	236	246	155	161
Cm228_lh037	239	243	326	334	216	224	241	249	222	250	182	186	251	257	250	252	178	184	162	168	129	129	236	246	155	157
Cm228_lh038	239	251	338	378	216	220	241	241	250	254	186	186	251	275	240	244	184	194	162	168	129	129	236	246	157	161
Cm228_lh039	239	247	326	352	216	220	237	241	218	250	162	174	271	277	240	250	184	196	168	170	129	131	236	284	161	169
Cm228_lh040	239	243	364	378	216	224	241	241	222	250	158	186	257	277	238	250	178	184	162	170	129	129	246	280	153	157
Cm228_lh041	239	271	334	378	220	220	241	249	222	254	158	174	251	251	238	244	178	188	162	170	129	129	246	280	153	161
Cm228_lh042	239	271	364	378	216	240	241	241	250	258	158	186	251	251	250	252	184	198	162	168	129	129	236	282	153	157
Cm228_lh043	239	283	326	334	216	220	249	257	214	250	154	174	243	277	244	244	184	188	162	170	129	131	246	280	161	177
Cm228_lh044	239	239	364	378	220	220	241	241	254	254	158	186	251	277	250	252	188	198	162	168	129	129	236	246	153	157
Cm228_lh045	243	271	334	378	220	240	241	249	222	254	158	174	257	277	238	250	178	188	162	170	129	129	236	282	155	161
Cm228_lh046	239	243	334	378	216	224	241	249	222	254	182	186	251	251	244	252	178	188	162	168	129	129	236	282	155	157
Cm228_lh047	243	271	334	378	216	224	241	249	222	254	182	186	251	251	238	250	186	198	162	170	129	129	246	280	153	161
Cm228_lh048	239	271	364	378	220	240	241	241	222	250	158	186	251	257	250	252	178	186	162	170	129	129	236	276	153	157
Cm228_lh049	239	243	326	364	220	240	241	241	222	250	158	186	251	257	238	250	178	184	162	170	129	129	246	280	153	161
Cm228_lh050	239	243	334	378	220	240	249	249	254	254	174	182	251	257	238	244	188	198	162	170	129	129	236	236	155	161
Cm228_lh051	239	251	326	340	216	220	241	249	250	254	174	186	251	251	238	244	184	184	162	168	129	133	280	298	157	195
Cm228_lh052	243	243	344	378	220	220	241	245	234	250	162	186	243	251	244	244	184	184	168	168	129	133	246	280	157	157
Cm228_lh053	239	239	364	378	220	220	241	249	250	258	182	186	251	251	238	244	178	188	162	170	129	129	246	280	153	157
Cm228_lh054	239	243	326	364	216	240	241	249	254	254	158	174	251	277	250	252	188	198	162	170	129	129	236	246	155	161
Cm228_lh055	239	271	364	378	220	224	241	249	222	254	158	174	251	277	238	244	178	188	162	170	129	129	236	280	155	161
Cm228_lh056	239	243	326	364	216	224	241	241	222	254	158	186	251	251	250	252	188	198	162	168	129	129	236	236	153	157
Cm228_lh057	239	239	364	378	216	216	241	249	222	254	158	174	251	277	250	252	188	198	162	168	129	129	236	236	155	161
Cm228_lh058	239	271	326	364	220	224	241	249	250	258	182	186	251	277	250	252	188	198	162	168	129	129	236	236	155	161
Cm228_lh059	239	271	326	364	216	216	241	249	254	254	158	186	251	277	238	250	178	184	162	168	129	129	246	280	155	157
Cm228_lh060	239	239	364	378	220	224	241	249	222	250	182	186	257	277	250	252	178	184	162	168	129	129	236	246	153	161
Cm228_lh061	239	251	326	340	220	220	241	241	246	250	186	186	251	275	238	250	186	194	162	168	129	129	236	298	157	157
Cm228_lh062	243	271	334	378	220	224	241	249	250	258	182	186	257	277	238	244	186	198	162	170	129	129	236	236	153	161
Cm228_lh063	239	243	334	378	216	220	241	257	214	250	154	186	247	277	238	250	184	188	168	170	129	133	246	280	161	177
Cm228_lh064	243	271	334	378	216	224	241	249	254	254	158	174	251	251	250	252	184	198	162	170	129	129	236	236	153	161
Cm228_lh065	243	251	326	338	220	220	241	241	254	254	186	186	275	277	238	250	184	188	162	168	129	133	280	298	157	195
Cm228_lh066	243	271	326	334	216	224	241	249	254	254	158	174	251	277	238	244	184	198	162	170	129	129	236	236	155	161
Cm228_lh067	239	239	334	378	216	224	249	249	222	254	174	182	251	257	250	252	184	198	162	168	129	129	246	280	155	161
Cm228_lh068	239	271	364	378	220	224	241	249	250	258	158	174	251	257	250	252	178	188	162	170	129	129	236	236	155	157
Cm228_lh069	243	271	364	378	216	240	249	249	254	254	174	182	251	251	238	244	184	198	162	170	129	129	246	280	155	161
Cm228_lh070	243	283	334	378	220	228	249	257	234	250	154	174	247	277	238	244	184	184	162	170	129	133	280	280	161	177
Cm228_lh071	239	239	326	364	216	216	241	249	250	258	158	174	257	277	238	244	184	198	162	170	129	129	236	236	153	157
Cm228_lh072	239	271	334	378	216	224	241	241	250	258	158	186	257	277	250	252	184	198	162	170	129	129	236	246	153	157
Cm228_lh073	239	271	326	364	220	224	241	249	254	254	182	186	251	257	238	250	178	184	162	170	129	129	236	280	155	161
Cm228_lh074	239	239	364	378	220	220	241	249	222	250	182	186	257	277	244	252	178	184	162	170	129	129	246	280	153	157
Cm228_lh075	239	271	326	364	220	224	241	249	222	250	182	186	251	257	238	244	178	188	162	170	129	129	236	236	153	161
Cm228_lh076	239	239	334	378	220	224	241	249	250	258	158	174	251	257	238	250	184	198	162	168	129	129	246	280	155	161
Cm228_lh077	239	271	326	364	220	224	241	241	222	254	158	186	251	251	244	252	184	198	162	168	129	129	236	280	153	161
Cm228_lh078	239	271	326	364	216	224	241	241	250	258	158	186	251	277	238	250	178	188	162	168	129	129	236	246	155	157
Cm228_lh079	239	243	334	378	220	240	241	249	222	250	182	186	251	277	238	250	178	188	162	168	129	129	246	280	155	157
Cm228_lh080	243	275	344	378	220	220	237	249	218	254	162	174	251	251	232	250	188	196	170	170	129	131	236	272	157	157
Cm228_lh081	239	239	326	364	220	220	249	249	222	254	174	182	251	257	244	252	178	184	162	168	129	129	236	246	153	157
Cm228_lh082	243	271	334	378	220	240	249	249	250	258	174	182	251	251	244	252	184	198	162	168	129	129	236	280	155	157
Cm228_lh083	239	243	334	378	216	216	241	241	222	250	158	186	251	251	238	250	186	198	162	170	129	129	236	236	153	161
Cm228_lh084	243	271	326	364	220	240	241	249	254	254	182	186	251	277	244	252	178	188	162	168	129	129	236	236	153	161
Cm228_lh085	239	271	326	364	216	240	241	249	222	254	158	174	251	251	238	244	188	198	162	170	129	129	236	250	155	157
Cm228_lh086	243	271	334	378	220	224	249	249	254	254	174	182	257	277	238	244	178	184	162	168	129	129	236	282	155	161
Cm228_lh087	239	271	326	364	216	224	241	249	250	258	158	174	251	251	250	252	178	188	162	170	129	129	236	236	155	161
Cm228_lh088	239	239	334	378	220	220	249	249	222	254	174	182	257	277	244	252	188	198	162	170	129	129	236	236	153	157
Cm228_lh089	239	271	326	364	216	224	249	249	222	250	174	182	251	251	238	244	188	198	162	170	129	129	236	280	155	157
Cm228_lh090	243	251	340	378	220	220	237	249	254	254	174	178	275	277	240	250	184	184	162	168	129	133	236	298	161	195
Cm228_lh091	239	239	326	334	220	220	241	249	222	250	158	174	251	277	244	252	178	188	162	170	129	129	246	280	153	157
Cm228_lh092	243	271	364	378	220	224	241	249	222	254	158	174	251	251	250	252	178	184	162	170	129	129	236	246	155	157
Cm228_lh093	239	271	334	378	216	240	241	249	250	258	182	186	251	251	244	252	184	198	162	170	129	129	236	250	155	157
Cm228_lh094	239	239	326	334	220	224	249	249	250	258	174	182	251	251	238	244	184	198	162	168	129	129	236	246	153	161
Cm228_lh095	239	271	326	364	216	224	241	249	222	254	158	174	257	277	244	252	178	188	162	168	129	129	236	236	153	157
Cm228_lh096	239	239	326	364	220	224	241	241	222	250	158	186	251	251	238	250	178	188	162	168	129	129	246	280	153	161
Cm228_lh097	243	271	326	364	220	240	241	241	222	250	158	186	251	257	250	252	184	198	162	170	129	129	246	280	155	157
Cm228_lh098	239	239	326	334	220	240	241	249	222	250	182	186	251	257	244	252	178	184	162	170	129	129	236	280	155	157
Cm228_lh099	243	271	364	378	216	224	241	249	222	250	158	174	257	277	238	250	178	184	162	168	129	129	246	280	153	161
Cm228_lh100	239	239	326	364	220	240	241	249	222	254	182	186	251	277	238	250	184	198	162	168	129	129	236	280	153	157
Cm228_lh101	239	239	326	364	220	240	241	249	250	258	182	186	251	251	238	250	188	198	162	170	129	129	246	280	153	161
Cm238_lh001	239	239	320	334	212	232	237	261	218	254	170	178	259	263	242	244	180	196	160	170	129	129	236	240	157	169
Cm238_lh002	239	251	360	364	216	232	233	249	226	234	158	162	259	271	238	252	196	224	160	170	129	129	278	280	157	169
Cm238_lh003	239	243	320	334	216	244	237	261	218	254	170	178	259	263	244	252	196	222	168	170	129	133	236	288	157	169
Cm238_lh004	239	243	360	364	216	232	233	261	226	234	158	170	251	263	244	252	196	224	160	160	133	133	236	240	157	169
Cm238_lh005	239	239	360	364	212	232	233	261	218	234	158	170	251	271	244	252	180	196	160	170	133	133	236	240	157	177
Cm238_lh006	239	251	334	360	216	232	237	249	218	234	162	178	259	271	238	242	180	196	160	168	129	129	236	240	157	177
Cm238_lh007	239	239	320	364	216	232	237	261	226	234	170	178	251	263	244	252	180	196	160	160	129	129	236	240	157	169
Cm238_lh008	239	251	320	334	216	232	233	249	218	254	158	162	251	263	244	252	180	196	160	160	133	133	236	288	157	169
Cm238_lh009	239	251	320	364	216	232	233	249	226	234	158	162	251	263	238	252	180	196	160	170	129	129	240	278	157	169
Cm238_lh010	239	243	320	334	216	232	237	249	226	234	162	178	259	271	238	242	196	224	168	170	133	133	236	240	157	177
Cm238_lh011	239	239	334	360	212	232	233	249	218	254	158	162	251	263	242	244	180	196	160	170	129	129	280	288	157	177
Cm238_lh012	239	243	320	364	212	232	233	249	226	254	158	162	259	263	238	242	180	196	160	168	129	133	236	240	157	169
Cm238_lh013	239	243	320	334	212	232	233	249	218	234	158	162	251	271	238	252	180	196	168	170	129	133	236	288	157	169
Cm238_lh014	239	239	320	334	216	232	237	261	226	234	170	178	251	271	238	242	180	196	160	160	129	133	278	288	157	169
Cm238_lh015	239	239	360	364	216	244	237	249	226	234	162	178	259	263	242	244	196	224	168	170	129	133	240	280	157	169
Cm238_lh016	243	251	320	334	216	232	237	261	226	254	170	178	251	271	238	252	196	224	160	160	129	133	236	288	157	169
Cm238_lh017	239	251	320	364	216	244	237	261	226	254	170	178	259	271	242	244	196	224	168	170	129	129	236	240	157	177
Cm238_lh018	239	243	320	334	212	232	233	261	226	234	158	170	251	271	244	252	180	196	160	168	129	129	236	240	157	169
Cm238_lh019	243	251	320	334	216	232	237	261	226	234	170	178	251	263	238	252	196	224	160	168	129	133	240	280	157	169
Cm238_lh020	239	251	360	364	216	244	233	249	218	254	158	162	259	271	244	252	180	196	168	170	129	129	236	288	157	169
Cm238_lh021	239	243	360	364	216	232	237	249	218	234	162	178	251	271	242	244	180	196	160	168	129	129	236	240	157	177
Cm238_lh022	239	243	360	364	216	232	237	249	218	234	162	178	259	271	238	242	180	196	160	160	129	133	236	240	157	177
Cm238_lh023	239	243	320	364	216	232	233	249	226	234	158	162	259	263	244	252	196	224	160	168	133	133	278	288	157	177
Cm238_lh024	239	251	334	360	212	244	233	249	218	234	158	162	259	271	238	252	180	196	160	160	129	129	240	278	157	177
Cm238_lh025	239	251	360	364	216	244	237	261	226	254	170	178	259	271	238	252	180	196	160	168	129	133	240	278	157	177
Cm238_lh026	239	251	320	364	212	232	237	249	218	234	162	178	259	263	238	252	196	224	168	170	129	133	236	288	157	169
Cm238_lh027	239	251	320	334	216	244	237	249	226	234	162	178	251	263	238	242	180	196	160	160	129	133	236	240	157	177
Cm238_lh028	243	251	360	364	212	232	233	249	218	234	158	162	251	271	238	252	196	224	160	170	133	133	236	288	157	177
Cm238_lh029	243	251	320	334	212	244	233	249	218	234	158	162	259	263	244	252	196	224	168	170	133	133	236	240	157	177
Cm238_lh030	239	239	320	364	212	232	237	249	218	234	162	178	251	271	242	244	196	224	160	170	133	133	236	240	157	177
Cm238_lh031	243	251	360	364	212	232	233	249	226	234	158	162	251	271	242	244	180	196	160	168	129	129	236	240	157	169
Cm238_lh032	243	251	334	360	212	232	233	261	226	234	158	170	251	271	238	252	196	224	160	168	133	133	236	288	157	169
Cm238_lh033	239	239	320	364	216	232	233	249	226	234	158	162	251	271	242	244	196	224	160	170	129	133	236	240	157	177
Cm238_lh034	239	251	360	364	216	244	237	249	218	234	162	178	259	271	242	244	180	196	160	170	133	133	240	278	157	177
Cm238_lh035	243	251	360	364	216	232	233	261	226	234	158	170	251	271	238	252	196	222	160	160	129	129	240	278	157	169
Cm238_lh036	243	251	334	360	212	232	237	261	226	254	170	178	251	271	238	242	180	196	160	160	133	133	240	278	157	177
Cm238_lh037	239	239	334	360	212	244	233	249	218	234	158	162	251	271	238	252	196	224	160	170	129	129	236	288	157	177
Cm238_lh038	239	239	320	334	216	232	233	261	226	254	158	170	251	263	244	252	196	224	160	168	129	133	236	240	157	177
Cm238_lh039	243	251	320	334	216	232	233	261	226	234	158	170	259	263	238	252	180	196	160	170	133	133	236	288	157	169
Cm238_lh040	239	251	360	364	212	232	233	261	226	254	158	170	251	263	244	252	180	196	160	160	129	133	278	280	157	177
Cm238_lh041	243	251	334	360	212	232	237	249	226	234	162	178	259	263	244	252	196	224	160	170	129	133	236	288	157	177
Cm238_lh042	243	251	320	364	212	232	233	261	226	254	158	170	251	271	238	252	180	196	160	160	129	129	278	280	157	177
Cm238_lh043	239	243	320	334	216	232	233	261	226	234	158	170	251	263	238	252	196	224	160	160	129	133	236	288	157	169
Cm238_lh044	239	239	334	360	212	244	237	249	226	254	162	178	251	271	238	242	196	222	160	168	129	133	236	240	157	169
Cm238_lh045	239	243	320	334	212	232	237	261	226	234	170	178	251	263	242	244	196	222	168	170	129	133	236	240	157	177
Cm238_lh046	239	243	320	334	212	244	233	249	218	234	158	162	251	263	238	242	180	196	160	168	133	133	236	240	157	177
Cm238_lh047	239	243	320	334	212	232	237	249	226	234	162	178	251	271	242	244	196	224	160	160	129	129	236	288	157	169
Cm238_lh048	239	251	320	364	212	232	237	249	218	254	162	178	251	263	238	252	196	224	160	160	129	133	236	288	157	177
Cm238_lh049	239	243	360	364	212	244	233	261	218	254	158	170	259	271	238	252	180	196	160	168	129	129	236	288	157	169
Cm238_lh050	243	251	360	364	212	232	237	261	226	254	170	178	251	271	244	252	180	196	168	170	129	133	240	278	157	169
Cm238_lh051	239	251	320	364	212	244	237	249	226	234	162	178	259	263	238	242	196	224	160	170	133	133	240	280	157	177
Cm238_lh052	239	243	360	364	216	244	237	261	218	254	170	178	251	263	238	242	196	224	160	170	129	133	236	240	157	169
Cm238_lh053	239	251	320	334	216	244	237	261	226	234	170	178	251	263	238	242	180	196	160	170	129	133	236	240	157	169
Cm238_lh054	239	239	320	334	212	244	237	261	218	254	170	178	259	263	242	244	180	196	160	160	133	133	236	240	157	177
Cm238_lh055	239	243	320	364	216	232	237	249	226	254	162	178	251	263	238	242	180	196	160	168	129	129	236	240	157	177
Cm238_lh056	243	251	334	360	212	232	237	261	218	254	170	178	259	263	238	252	196	224	168	170	133	133	240	280	157	177
Cm238_lh057	239	251	360	364	216	232	233	261	218	254	158	170	251	263	242	244	180	196	160	168	129	133	240	280	157	169
Cm238_lh058	243	251	334	360	212	244	237	249	226	254	162	178	259	271	238	242	180	196	168	170	129	129	236	288	157	177
Cm238_lh059	239	243	320	364	216	232	237	249	226	254	162	178	259	263	244	252	196	224	168	170	129	133	236	240	157	169
Cm238_lh060	243	251	360	364	216	244	233	261	218	234	158	170	251	263	238	242	180	196	160	160	133	133	236	288	157	177
Cm238_lh061	239	239	334	360	212	232	233	249	218	254	158	162	259	263	244	252	180	196	160	160	129	129	240	278	157	177
Cm238_lh062	239	243	320	364	212	232	237	261	226	254	170	178	251	263	238	242	180	196	168	170	129	133	236	288	157	177
Cm238_lh063	239	251	360	364	212	232	233	249	218	254	158	162	251	263	244	252	196	224	160	168	129	133	236	240	157	177
Cm238_lh064	239	243	360	364	216	244	237	261	226	254	170	178	251	271	238	252	180	196	168	170	129	133	236	240	157	169
Cm238_lh065	239	243	334	360	216	232	237	249	226	254	162	178	259	271	238	252	180	196	160	160	129	133	236	288	157	169
Cm238_lh066	243	251	360	364	216	232	233	261	218	254	158	170	259	271	242	244	180	196	160	170	129	133	240	282	157	177
Cm238_lh067	239	251	320	364	212	244	233	261	218	254	158	170	251	271	238	252	180	196	160	160	129	133	278	288	157	169
Cm238_lh068	239	239	320	364	212	232	233	261	218	254	158	170	251	271	244	252	196	224	168	170	133	133	240	280	157	177
Cm238_lh069	239	251	320	334	216	232	237	261	218	254	170	178	251	263	238	252	196	224	160	168	133	133	240	280	157	169
Cm238_lh070	239	251	320	364	212	244	237	249	226	234	162	178	251	271	238	242	196	224	160	170	129	133	236	288	157	177
Cm238_lh071	239	239	334	360	216	244	237	261	218	234	170	178	251	271	238	242	196	224	160	168	133	133	236	240	157	177
Cm238_lh072	243	251	320	334	212	232	237	249	218	254	162	178	259	271	238	242	196	224	160	170	129	133	236	240	157	177
Cm238_lh073	243	251	360	364	212	232	233	249	226	254	158	162	251	271	244	252	180	196	168	170	129	133	236	288	157	169
Cm238_lh074	239	251	360	364	212	232	237	261	218	254	170	178	251	263	238	252	180	196	160	168	133	133	240	278	157	169
Cm238_lh075	239	239	334	360	212	244	237	261	218	254	170	178	251	263	244	252	196	224	160	168	129	133	236	240	157	169
Cm238_lh076	239	243	352	364	216	244	237	261	218	234	170	178	259	263	238	252	180	196	160	160	129	133	240	278	157	169
Cm238_lh077	239	239	360	364	212	232	237	249	218	254	162	178	251	263	238	252	180	196	160	168	129	133	240	254	157	177
Cm238_lh078	239	251	334	360	216	244	233	249	226	254	158	162	251	271	244	252	180	196	160	170	129	129	236	288	157	169
Cm238_lh079	239	239	360	364	216	244	237	249	226	234	162	178	251	271	238	252	180	196	168	170	129	129	240	280	157	169
Cm238_lh080	239	239	320	364	216	244	237	261	226	254	170	178	259	271	238	242	196	224	160	168	133	133	236	240	157	177
Cm238_lh081	243	251	360	364	212	244	233	261	226	254	158	170	259	263	238	252	196	224	160	170	129	133	240	280	157	177
Cm238_lh082	243	251	320	334	216	244	237	249	218	234	162	178	259	263	238	242	196	224	168	170	129	129	236	258	157	169
Cm238_lh083	239	251	334	360	216	244	233	249	226	234	158	162	259	271	238	252	196	224	160	170	129	133	236	288	157	177
Cm238_lh084	239	239	360	364	212	232	237	249	218	254	162	178	251	263	244	252	180	196	160	160	133	133	240	278	157	169
Cm238_lh085	239	251	334	360	216	244	233	261	218	254	158	170	0	0	250	250	180	196	160	160	129	129	236	288	157	169
Cm238_lh086	239	239	334	360	212	232	233	261	226	258	158	170	259	263	238	242	180	196	168	170	129	133	236	288	157	177
Cm238_lh087	243	251	320	334	212	232	233	261	218	234	158	170	251	263	242	244	196	224	168	170	133	133	280	288	157	177
Cm238_lh088	239	251	320	334	216	232	237	261	226	234	170	178	259	271	244	252	180	196	160	160	129	133	240	280	157	169
Cm238_lh089	239	243	320	364	216	232	233	249	226	234	158	162	251	263	242	244	180	196	168	170	129	133	236	288	157	177
Cm238_lh090	239	243	360	364	216	244	237	261	218	254	170	178	259	263	244	252	180	196	160	160	129	129	240	280	157	169
Cm238_lh091	239	251	334	360	212	232	233	261	226	254	158	170	259	263	242	244	180	196	168	170	129	133	240	280	157	177
Cm238_lh092	239	239	334	360	212	244	237	261	226	234	170	178	259	263	244	252	196	224	160	170	133	133	236	240	157	177
Cm238_lh093	239	239	334	360	216	244	233	249	226	234	158	162	259	271	238	242	180	196	160	160	129	133	280	288	157	169
Cm238_lh094	239	251	334	360	216	232	237	249	218	254	162	178	251	271	242	244	196	224	160	160	129	133	236	240	157	169
Cm238_lh095	239	251	334	360	216	244	233	261	218	254	158	170	259	263	238	252	196	224	160	168	129	133	278	288	157	169
Cm238_lh096	243	251	360	364	212	244	237	261	218	254	170	178	259	271	238	242	196	224	160	168	129	133	236	240	157	169
Cm238_lh097	239	243	334	360	212	244	237	261	218	234	170	178	251	271	242	244	196	224	160	170	129	133	236	240	157	177
Cm238_lh098	239	239	360	364	216	244	237	261	226	234	170	178	251	271	238	242	196	224	160	168	129	133	280	288	157	177
Cm238_lh099	239	239	334	360	212	232	233	249	226	254	158	162	251	271	244	252	196	224	160	160	133	133	240	278	157	177
Cm238_lh100	239	251	320	334	216	232	237	249	218	254	162	178	259	271	238	242	180	196	160	170	129	133	236	288	157	169
Cm238_lh101	239	251	320	334	212	244	237	249	218	254	162	178	251	263	242	244	180	196	160	168	129	133	236	288	157	177
Cm238_lh102	239	239	320	364	212	244	237	261	218	254	170	178	251	271	242	244	196	224	160	168	129	133	236	288	157	169
Cm238_lh103	243	251	320	334	212	244	233	249	218	254	158	162	251	263	238	242	180	196	160	168	129	129	240	278	157	169
Cm238_lh104	243	251	334	360	212	232	237	249	218	254	162	178	251	263	238	252	180	196	160	160	129	133	236	288	157	177
Cm238_lh105	239	239	320	364	212	244	237	261	218	234	170	178	259	271	244	252	196	224	160	170	129	133	236	288	157	177
Cm238_lh106	239	243	320	334	216	232	233	261	218	254	158	170	251	263	244	252	180	196	160	168	129	129	282	288	157	169
Cm238_lh107	239	239	320	364	212	232	237	249	218	254	162	178	259	271	238	242	196	224	160	170	129	133	236	240	157	169
Cm238_lh108	239	243	320	364	216	232	233	249	218	234	158	162	251	263	242	244	180	196	168	170	129	133	280	288	157	177
Cm238_lh109	239	243	320	364	212	232	233	249	226	234	158	162	251	263	244	252	180	196	168	170	133	133	280	288	157	169
Cm238_lh110	239	251	360	364	216	232	237	249	226	254	162	178	259	263	242	244	180	196	160	160	129	129	236	288	157	169
Cm238_lh111	243	251	360	364	216	244	233	249	218	254	158	162	259	263	244	252	196	224	160	170	133	133	240	280	157	177
Cm250_lh001	247	251	326	344	220	224	237	249	238	246	166	170	247	251	248	252	180	204	168	194	129	147	270	270	177	185
Cm250_lh002	239	247	348	352	224	228	229	245	238	258	162	166	255	259	238	246	182	184	170	194	129	129	236	270	191	191
Cm250_lh003	247	251	344	378	216	224	245	253	262	262	162	162	259	259	238	248	204	208	162	194	129	129	244	270	161	185
Cm250_lh004	247	251	332	344	228	244	229	245	238	258	162	166	255	259	246	252	182	190	162	162	129	131	246	284	157	185
Cm250_lh005	251	283	332	344	216	244	237	245	226	238	162	182	255	259	238	250	190	204	162	170	129	129	236	246	185	191
Cm250_lh006	247	251	326	344	224	232	237	245	238	246	166	170	247	255	236	252	182	194	162	194	129	129	246	262	161	191
Cm250_lh007	247	267	326	344	224	244	245	253	246	258	162	162	251	259	248	252	180	182	162	168	129	147	270	270	177	191
Cm250_lh008	247	267	322	352	220	244	237	253	238	238	162	170	247	259	238	248	190	204	166	194	129	133	254	270	177	185
Cm250_lh009	247	251	322	352	224	224	245	249	246	258	162	166	247	247	248	252	180	204	166	194	129	147	270	270	179	185
Cm250_lh010	239	283	352	378	200	244	245	253	238	250	162	162	243	259	238	248	204	208	162	200	129	129	270	310	161	191
Cm250_lh011	251	283	306	318	224	228	229	237	226	238	166	170	247	255	250	252	182	184	162	170	129	129	236	246	191	191
Cm250_lh012	239	247	344	348	216	224	229	237	226	238	166	170	247	255	238	246	190	204	162	170	129	131	236	246	191	191
Cm250_lh013	239	247	318	352	216	224	229	237	226	238	166	170	247	255	238	246	182	184	162	162	129	129	236	270	185	191
Cm250_lh014	251	283	318	344	224	228	237	237	226	258	170	182	247	255	238	246	182	184	162	170	129	129	270	284	185	191
Cm250_lh015	247	251	326	352	224	224	245	249	238	238	162	166	247	259	234	238	182	190	168	194	129	133	270	270	177	191
Cm250_lh016	247	251	344	378	200	224	245	253	262	262	162	162	247	259	234	238	186	204	162	194	129	129	270	310	161	191
Cm250_lh017	247	251	318	344	216	224	229	237	226	258	166	170	231	259	238	250	190	204	162	162	129	131	270	284	157	191
Cm250_lh018	251	283	344	378	200	244	237	253	262	262	162	170	247	259	234	252	186	204	160	162	129	129	246	308	155	185
Cm250_lh019	247	251	326	344	224	232	245	245	246	258	162	166	247	259	236	238	182	188	162	162	129	129	270	278	157	191
Cm250_lh020	239	283	344	378	200	224	233	237	262	262	170	182	247	259	248	252	182	208	162	162	129	129	244	246	161	185
Cm250_lh021	251	283	322	352	220	224	237	253	238	246	162	170	247	251	238	248	190	204	162	168	129	147	270	270	179	191
Cm250_lh022	247	251	326	336	224	232	237	245	234	258	166	170	247	255	236	252	182	188	162	194	129	129	246	278	157	191
Cm250_lh023	239	247	318	352	216	224	229	245	238	238	162	166	231	259	238	250	190	204	162	170	129	129	270	284	157	185
Cm250_lh024	239	247	318	352	216	244	233	245	238	250	162	182	243	259	234	252	204	208	162	194	129	129	244	270	155	191
Cm250_lh025	247	251	318	344	216	244	237	245	226	258	162	182	231	247	238	250	182	184	162	162	129	129	236	270	157	185
Cm250_lh026	251	283	344	378	200	224	233	245	262	262	162	182	247	259	234	252	182	186	162	194	129	129	244	270	161	185
Cm250_lh027	247	251	344	348	216	244	237	237	238	238	170	182	255	259	246	252	184	204	162	194	129	129	236	270	185	191
Cm250_lh028	267	283	322	352	224	224	245	253	246	258	162	162	247	247	234	238	180	182	162	168	129	147	270	270	177	185
Cm250_lh029	251	283	322	344	224	224	237	249	238	246	166	170	247	251	238	248	182	190	162	166	129	147	246	270	177	185
Cm250_lh030	239	283	318	344	200	224	233	245	238	262	162	182	243	259	248	252	204	208	160	194	129	129	246	246	161	185
Cm250_lh031	239	247	318	344	216	244	229	245	226	238	162	166	231	259	246	252	182	190	162	170	129	131	270	284	191	191
Cm250_lh032	267	283	322	352	220	244	245	253	238	238	162	162	251	259	234	238	190	204	162	166	129	133	246	254	177	191
Cm250_lh033	247	251	326	352	224	224	237	249	238	238	166	170	251	259	238	248	180	182	168	194	129	147	270	270	177	191
Cm250_lh034	251	283	318	344	216	224	237	245	226	258	162	182	247	255	250	252	184	204	162	170	129	131	270	284	157	191
Cm250_lh035	251	283	348	352	228	244	237	245	238	258	162	182	247	255	250	252	182	190	162	162	129	131	236	270	185	191
Cm250_lh036	239	283	318	352	216	224	237	245	226	258	162	182	255	259	238	250	184	204	162	194	129	129	270	284	157	191
Cm250_lh037	239	283	318	344	228	244	229	245	226	238	162	166	255	259	238	250	184	204	162	162	129	129	270	284	157	191
Cm250_lh038	247	251	326	344	220	244	245	249	238	238	162	166	247	251	234	252	182	190	166	194	129	133	246	270	179	191
Cm250_lh039	267	283	322	344	224	224	245	253	238	246	162	162	251	259	234	252	180	204	166	194	129	147	246	270	179	185
Cm250_lh040	239	247	318	344	216	224	229	245	226	238	162	166	231	259	246	252	190	204	170	194	129	131	246	284	191	191
Cm250_lh041	247	267	322	352	220	244	245	249	238	238	162	166	247	251	238	248	180	182	166	194	129	147	270	270	177	185
Cm250_lh042	251	283	326	352	212	224	245	245	234	238	162	166	255	259	236	252	188	204	162	194	129	133	246	278	157	185
Cm250_lh043	239	283	318	344	216	224	237	237	226	238	170	182	231	259	246	252	182	190	162	194	129	129	246	284	157	191
Cm250_lh044	247	267	326	352	220	244	237	249	246	258	166	170	251	259	238	248	182	190	162	166	129	133	246	270	177	185
Cm250_lh045	247	251	318	352	228	244	237	237	238	258	170	182	231	259	246	252	182	190	162	170	129	129	268	284	157	185
Cm250_lh046	251	283	344	378	216	224	233	237	238	250	170	182	243	259	248	252	182	208	160	194	129	129	246	310	155	185
Cm250_lh047	251	283	322	344	224	244	245	253	238	246	162	162	247	259	248	252	180	204	162	166	129	133	246	270	177	191
Cm250_lh048	251	283	334	344	212	224	245	245	234	258	166	170	255	259	236	238	182	194	162	162	129	133	270	278	161	191
Cm250_lh049	247	251	326	352	212	224	237	261	238	246	170	170	247	255	236	252	182	194	162	194	129	133	246	262	161	191
Cm250_lh050	239	247	318	344	216	244	229	245	238	238	162	166	231	247	238	246	182	190	162	162	129	131	270	284	157	185
Cm250_lh051	267	283	326	344	220	244	237	253	246	258	162	170	247	251	234	238	180	204	166	194	129	147	254	270	177	185
Cm250_lh052	239	247	318	344	200	244	245	253	238	250	162	162	259	259	234	238	186	204	162	162	129	129	244	246	155	191
Cm250_lh053	267	283	326	344	224	244	237	249	238	258	166	170	251	259	238	248	190	204	168	194	129	147	246	270	177	191
Cm250_lh054	239	283	318	344	228	244	237	245	238	238	162	182	255	259	238	250	182	190	162	170	129	131	236	270	157	191
Cm250_lh055	247	251	326	352	220	224	237	253	238	242	162	170	247	247	234	252	190	204	162	168	129	147	246	270	177	185
Cm250_lh056	247	267	322	344	224	224	237	249	238	246	166	170	247	259	234	252	180	182	162	166	129	147	246	254	179	185
Cm250_lh057	251	283	334	344	212	224	245	261	238	246	162	170	247	247	236	252	188	204	162	194	129	129	270	278	157	185
Cm250_lh058	239	283	344	348	216	224	237	237	226	258	170	182	247	255	250	252	182	184	162	170	129	129	246	284	185	191
Cm250_lh059	251	283	334	344	212	244	245	245	246	258	162	166	247	255	236	252	188	204	162	194	129	133	262	270	161	185
Cm250_lh060	247	251	318	344	224	228	229	245	238	238	162	166	247	255	250	252	190	204	162	194	129	131	246	284	191	191
Cm250_lh061	251	283	344	348	216	244	237	245	238	258	162	182	0	0	238	246	182	190	162	194	129	131	268	284	157	185
Cm250_lh062	251	283	334	352	232	244	237	245	234	258	166	170	247	247	236	238	182	194	162	162	129	133	246	262	157	191
Cm250_lh063	267	283	322	344	224	244	245	253	246	258	162	162	251	259	238	248	180	204	168	194	129	133	254	270	179	191
Cm250_lh065	239	247	344	348	228	244	229	245	226	258	162	166	247	255	246	252	182	184	170	194	129	129	270	284	157	185
Cm250_lh066	251	283	318	352	224	228	229	237	238	258	166	170	247	255	238	250	190	204	162	162	129	131	246	286	191	191
Cm250_lh067	251	283	322	352	220	224	237	253	238	258	162	170	251	259	234	238	182	190	166	194	129	133	254	270	179	185
Cm250_lh068	247	251	318	344	216	244	233	237	250	258	170	182	243	247	248	252	186	204	160	162	129	129	244	270	161	191
Cm250_lh069	247	251	318	352	216	244	229	245	226	238	162	166	247	255	238	250	190	204	162	170	129	129	236	246	157	185
Cm250_lh070	239	247	352	378	216	244	233	237	250	258	170	182	247	259	234	252	182	208	162	194	129	129	270	308	161	191
Cm250_lh071	247	251	334	348	224	232	237	261	238	246	170	170	255	259	236	252	188	204	162	162	129	129	246	278	157	185
Cm250_lh072	247	251	326	352	232	244	237	245	246	258	166	170	247	247	236	252	182	188	162	162	129	129	246	262	157	185
Cm250_lh073	251	283	318	352	200	224	245	253	262	262	162	162	259	259	234	238	186	204	162	194	129	129	246	246	161	191
Cm250_lh074	239	283	318	352	228	244	229	237	238	258	166	170	247	255	238	246	190	204	162	194	129	129	236	246	191	191
Cm250_lh075	251	283	352	378	216	244	237	253	238	262	162	170	247	263	248	252	186	204	162	162	129	129	270	310	155	185
Cm250_lh076	247	251	322	352	220	224	245	253	238	238	162	162	251	259	238	248	180	182	162	168	129	147	246	254	177	185
Cm250_lh077	247	251	344	348	224	228	229	237	226	238	166	170	231	259	238	246	182	184	162	194	129	129	270	284	157	185
Cm250_lh078	247	251	318	344	200	244	245	253	250	258	162	162	243	259	248	252	186	204	160	194	129	129	244	246	161	185
Cm250_lh079	239	283	318	344	228	244	229	237	238	258	166	170	255	259	250	252	190	204	162	170	129	129	236	270	157	185
Cm250_lh080	267	283	326	344	220	244	237	249	238	238	166	170	251	259	238	248	180	182	162	168	129	147	270	270	177	191
Cm250_lh081	247	251	326	344	212	244	237	261	238	246	170	170	247	247	236	252	188	204	162	194	129	129	246	278	161	185
Cm250_lh082	251	283	326	344	224	232	245	245	246	258	162	166	247	259	236	252	182	194	162	194	129	133	246	278	161	191
Cm250_lh083	267	283	322	344	224	224	237	253	238	238	162	170	247	247	248	252	182	190	166	194	129	133	246	254	179	191
Cm250_lh084	251	283	326	352	212	224	237	261	234	238	170	170	255	259	236	252	194	204	162	194	129	133	246	278	161	185
Cm250_lh085	251	283	344	348	228	244	237	237	238	238	170	182	247	255	250	252	190	204	162	162	129	129	236	246	185	191
Cm250_lh086	251	283	326	352	224	224	245	249	246	258	162	166	247	247	234	238	190	204	168	194	129	133	246	254	177	191
Cm250_lh087	239	247	344	348	228	244	229	237	226	258	166	170	231	247	0	0	182	190	162	162	129	129	236	246	185	191
Cm250_lh088	239	247	344	348	216	244	237	237	226	238	170	182	231	259	238	246	182	190	162	194	129	129	246	284	157	191
Cm250_lh089	267	283	326	344	224	224	237	249	246	258	162	166	251	259	248	252	180	182	168	194	129	147	254	270	179	185
Cm250_lh090	251	283	326	352	212	224	245	261	238	246	162	170	247	247	236	252	182	188	162	162	129	129	246	262	161	191
Cm250_lh091	247	251	318	352	224	228	237	245	226	238	162	182	231	259	238	246	182	184	170	194	129	129	236	246	157	185
Cm250_lh092	251	283	344	348	224	228	237	245	226	238	162	182	231	247	238	246	190	204	162	170	129	131	270	284	157	185
Cm250_lh093	247	251	326	344	232	244	237	245	234	258	166	170	247	255	236	238	188	204	162	194	129	129	270	278	157	191
Cm250_lh094	239	247	318	344	216	244	233	237	262	262	170	182	247	259	234	238	182	208	160	162	129	129	244	246	155	185
Cm250_lh095	247	251	322	352	224	224	245	249	238	246	162	166	247	247	248	252	180	204	162	168	129	133	270	270	177	191
Cm250_lh096	239	283	348	352	216	244	229	237	226	238	166	170	231	259	250	252	182	190	170	194	129	131	270	284	185	191
Cm250_lh097	251	283	352	378	216	244	237	253	250	258	162	170	259	259	238	248	204	208	162	162	129	129	246	250	155	185
Cm250_lh098	251	283	352	378	200	244	237	253	238	250	162	170	243	259	234	252	182	208	162	162	129	129	270	310	161	191
Cm250_lh099	251	283	334	344	212	244	245	261	238	246	162	170	247	247	236	238	194	204	162	194	129	133	246	262	157	191
Cm250_lh100	267	283	326	352	224	244	237	249	238	238	166	170	247	251	234	252	180	204	168	194	129	147	246	254	177	185
Cm250_lh101	247	251	322	344	224	244	245	253	246	258	162	162	247	259	238	248	190	204	166	194	129	133	246	270	179	191
Cm250_lh102	247	251	334	352	232	244	237	261	234	238	170	170	247	259	236	252	188	204	162	194	129	129	270	278	161	191
Cm250_lh103	247	251	318	352	228	244	237	237	238	258	170	182	255	259	238	250	190	204	170	194	129	131	246	284	191	191
Cm250_lh104	247	267	322	352	224	224	237	253	246	258	162	170	247	259	238	248	182	190	162	166	129	133	246	254	177	191
Cm250_lh105	247	251	326	352	232	244	237	245	234	258	166	170	247	255	236	238	182	188	162	162	129	129	262	270	157	185
Cm250_lh106	247	267	322	352	220	224	245	253	238	258	162	162	247	247	248	252	180	204	162	168	129	133	246	254	177	191
Cm250_lh108	251	283	326	344	232	244	241	245	246	258	162	166	247	247	236	252	194	204	162	194	129	133	270	278	161	185
Cm250_lh109	247	251	318	344	224	228	237	237	238	238	170	182	231	259	238	250	182	190	162	162	129	131	268	270	185	191
Cm250_lh110	247	267	326	344	224	244	237	253	238	238	162	170	247	247	234	238	190	204	162	166	129	133	246	270	177	191
Cm250_lh111	247	251	326	352	224	244	237	253	238	258	162	170	247	251	234	252	180	182	166	194	129	147	254	270	179	185
Cm250_lh112	247	251	318	352	216	224	229	237	226	258	166	170	231	247	238	250	190	204	162	162	129	131	236	246	157	191
Cm250_lh113	267	283	326	352	220	224	237	253	238	258	162	170	247	251	238	248	190	204	162	168	129	147	246	254	179	185
Cm250_lh114	247	251	326	344	212	224	245	245	246	258	162	166	247	259	236	252	194	204	162	162	129	133	246	262	161	185
Cm254_lh001	239	239	320	330	220	224	233	245	246	262	170	178	247	251	234	252	188	204	154	168	123	129	246	280	171	177
Cm254_lh002	239	243	320	330	212	228	233	241	246	246	178	226	251	251	234	252	188	198	154	168	129	129	236	252	163	171
Cm254_lh003	239	243	330	362	212	228	233	241	246	246	178	226	247	251	234	252	184	198	154	168	123	129	236	280	177	179
Cm254_lh004	239	251	320	336	220	224	233	241	234	246	178	226	251	251	240	252	188	198	154	168	123	129	246	252	177	179
Cm254_lh005	239	239	320	336	212	220	241	245	246	262	170	226	247	251	240	252	188	204	168	168	129	129	236	282	163	179
Cm254_lh006	239	243	320	330	212	228	245	245	234	246	170	170	251	251	234	252	188	204	168	168	123	129	246	252	163	171
Cm254_lh007	239	251	336	362	220	224	233	241	234	246	178	226	247	251	240	252	184	198	168	168	123	129	246	252	163	171
Cm254_lh008	239	243	320	336	224	228	245	245	234	262	170	170	235	251	240	252	188	198	154	168	123	123	236	252	171	177
Cm254_lh009	239	239	310	362	220	224	229	241	230	246	162	226	251	279	246	252	182	188	154	168	123	129	246	278	157	177
Cm254_lh010	243	251	320	330	212	228	233	241	246	246	178	226	247	251	234	252	184	198	168	168	123	129	246	252	163	179
Cm254_lh011	239	251	320	330	212	220	233	241	234	246	178	226	251	251	234	252	188	204	168	168	129	129	246	252	163	171
Cm254_lh012	239	239	336	362	212	228	245	245	246	262	170	170	247	251	234	252	184	198	168	168	123	129	246	252	163	179
Cm254_lh013	239	239	336	362	224	228	241	245	234	262	170	226	235	251	240	252	184	204	154	168	123	129	236	252	163	179
Cm254_lh014	239	251	320	336	212	228	233	245	234	246	170	178	251	251	240	252	188	204	168	168	123	129	246	252	163	179
Cm254_lh015	243	251	336	354	212	228	241	245	234	262	170	226	235	251	234	252	184	198	154	168	129	129	236	252	163	171
Cm254_lh016	239	243	330	362	220	224	241	245	246	246	170	218	247	251	234	252	184	198	154	168	123	129	246	280	163	179
Cm254_lh017	239	251	320	336	212	228	233	241	234	246	178	226	247	251	240	252	188	198	168	168	123	129	236	280	163	171
Cm254_lh018	239	243	340	362	220	224	233	245	246	262	170	178	247	251	234	252	184	204	154	168	123	129	236	252	163	171
Cm254_lh019	243	251	320	336	212	228	241	245	246	262	170	226	251	251	240	252	184	204	154	168	123	129	246	252	163	171
Cm254_lh020	239	243	320	336	212	220	233	241	234	246	178	226	251	251	234	252	188	198	168	168	123	129	246	280	171	177
Cm254_lh021	239	243	330	362	212	228	245	245	234	262	170	170	251	251	234	252	184	204	168	168	123	123	246	252	163	171
Cm254_lh022	239	251	362	364	228	232	245	249	234	238	170	170	251	257	248	252	184	222	154	160	123	129	236	246	163	175
Cm254_lh023	239	239	320	336	220	224	245	245	246	262	170	170	251	251	234	252	188	198	154	168	129	129	246	252	177	179
Cm254_lh024	239	251	320	330	220	224	245	245	246	262	170	170	247	251	234	252	184	198	154	168	123	129	246	280	171	177
Cm254_lh025	239	251	336	362	212	220	233	241	234	246	178	226	247	251	234	252	188	198	154	168	123	129	246	252	171	177
Cm254_lh026	239	251	330	362	212	228	241	245	234	246	170	226	247	251	240	252	188	198	168	168	123	129	236	252	163	179
Cm254_lh027	239	251	320	330	224	228	245	245	246	262	170	170	247	251	234	252	188	198	154	168	129	129	236	280	163	179
Cm254_lh028	239	243	320	336	212	220	233	241	234	246	170	178	247	251	234	252	188	204	168	168	129	129	246	252	171	177
Cm254_lh029	239	251	336	362	220	224	233	245	246	246	170	178	251	251	234	252	188	198	168	168	129	129	236	252	177	179
Cm254_lh030	243	251	320	336	212	220	241	245	234	246	170	226	251	251	234	252	184	198	154	168	129	129	236	280	177	179
Cm254_lh031	243	251	320	336	212	220	245	245	246	246	170	170	247	251	234	252	188	198	154	168	129	129	246	252	171	177
Cm254_lh032	243	251	320	352	220	220	229	245	230	246	162	170	251	255	246	252	182	184	162	168	123	123	236	272	163	175
Cm254_lh033	239	251	330	362	212	228	241	245	246	262	170	218	251	251	234	252	188	204	168	168	123	123	236	280	177	179
Cm254_lh034	239	243	330	362	212	228	233	245	246	246	170	178	247	251	234	252	188	204	168	168	123	123	246	252	163	179
Cm254_lh035	239	243	336	362	212	228	233	245	246	262	170	178	251	251	240	252	184	198	168	168	129	129	246	280	163	179
Cm254_lh036	239	239	320	330	212	220	241	245	234	262	170	226	251	251	234	252	188	198	154	168	123	129	246	280	163	171
Cm254_lh037	243	251	320	330	212	228	245	245	246	246	170	170	247	251	240	252	184	198	154	168	123	129	236	282	163	171
Cm254_lh038	239	243	320	336	212	228	233	241	246	262	178	226	251	251	234	252	188	198	154	168	123	129	236	280	171	177
Cm254_lh039	239	239	336	362	212	220	233	245	246	246	170	178	247	251	240	252	184	198	168	168	123	129	236	252	171	177
Cm254_lh040	243	251	336	362	212	228	233	245	246	262	170	178	247	255	234	252	188	204	154	168	123	129	236	280	171	177
Cm254_lh041	239	251	320	330	212	220	245	245	234	262	170	170	251	251	240	252	188	204	168	168	123	123	236	280	163	171
Cm254_lh042	239	251	320	330	212	220	245	245	234	262	170	170	251	251	234	252	188	204	168	168	129	129	236	280	163	171
Cm254_lh043	239	251	320	336	220	224	233	241	246	246	178	226	251	251	234	252	188	198	154	168	123	129	246	280	163	171
Cm254_lh044	239	239	320	330	224	228	245	245	234	262	170	170	251	251	240	252	188	198	154	168	123	129	246	280	177	179
Cm254_lh045	239	251	330	362	220	224	241	245	234	246	170	226	247	251	234	252	184	198	154	168	123	129	236	252	163	179
Cm254_lh046	239	243	320	330	220	224	245	245	234	262	170	170	247	251	240	252	184	198	154	168	129	129	246	280	177	179
Cm254_lh047	239	243	330	362	212	228	233	245	246	262	170	178	251	251	234	252	188	204	154	168	123	129	246	280	163	171
Cm254_lh048	239	251	336	362	220	224	245	245	246	246	170	170	247	251	234	252	188	198	168	168	123	129	246	252	163	179
Cm254_lh049	239	243	310	320	220	228	233	241	230	234	182	226	251	279	246	252	182	188	154	162	123	123	246	278	157	163
Cm254_lh050	239	239	330	362	220	224	233	241	234	246	178	226	247	251	234	252	188	198	168	168	123	129	246	280	163	171
Cm254_lh051	239	251	320	352	220	224	233	241	234	238	182	218	251	279	246	252	182	188	162	168	123	129	246	278	157	163
Cm254_lh052	239	243	330	362	220	224	245	245	246	262	170	170	247	251	234	252	184	204	154	168	129	129	236	252	163	179
Cm254_lh053	239	243	320	352	220	220	233	245	234	238	170	182	251	279	246	252	182	188	154	168	123	123	246	278	175	177
Cm254_lh054	239	243	310	320	220	220	229	245	234	238	162	170	251	255	250	252	182	184	154	162	123	123	236	280	163	175
Cm254_lh055	239	251	320	330	224	228	245	245	246	262	170	170	247	251	234	252	188	198	168	168	123	129	236	252	163	179
Cm254_lh056	239	251	330	362	220	224	241	245	246	246	170	226	251	251	234	252	188	204	154	168	129	129	236	252	163	179
Cm254_lh057	239	243	320	336	220	224	245	245	234	262	170	170	251	251	240	252	184	204	154	168	123	129	236	252	171	177
Cm254_lh058	239	243	336	362	224	228	241	245	234	262	170	170	251	251	240	252	188	204	154	168	129	129	246	280	163	171
Cm254_lh059	239	251	320	336	224	228	233	245	246	246	170	178	251	251	234	252	184	198	168	168	129	129	236	280	163	171
Cm254_lh060	239	251	330	362	224	228	241	245	234	262	170	226	251	251	234	252	184	204	168	168	123	129	246	252	163	171
Cm254_lh061	239	243	320	330	224	228	245	245	234	246	170	226	251	251	234	252	184	204	168	168	123	123	246	280	177	179
Cm254_lh062	239	239	352	362	220	220	229	245	234	238	162	170	251	279	246	252	182	184	154	168	123	123	246	270	175	177
Cm254_lh063	239	239	320	336	212	220	233	241	246	246	178	226	251	251	240	252	188	204	154	168	123	129	236	252	177	179
Cm254_lh064	239	239	320	330	220	224	233	245	234	262	170	178	247	251	240	252	184	198	154	168	123	129	246	280	177	179
Cm254_lh065	239	239	336	362	212	228	241	245	246	262	170	226	247	251	234	252	184	204	168	168	123	129	246	280	163	171
Cm254_lh066	239	251	320	336	224	228	233	245	234	262	170	178	251	251	240	252	184	204	168	168	123	129	246	252	171	177
Cm254_lh067	239	243	336	362	220	224	245	245	246	262	170	170	247	251	240	252	184	204	154	168	123	123	236	280	177	179
Cm254_lh068	239	239	336	362	224	228	233	245	234	262	170	178	251	251	240	246	184	204	168	168	129	129	246	280	177	179
Cm254_lh069	239	243	330	362	212	228	233	241	246	262	178	226	251	251	240	252	184	198	168	168	123	123	236	252	171	177
Cm254_lh070	239	239	330	334	212	220	245	245	246	262	170	170	251	251	240	252	184	198	168	168	123	129	236	280	177	179
Cm254_lh071	239	243	336	362	212	228	233	245	234	262	170	178	251	251	234	252	184	204	168	168	123	123	236	252	163	171
Cm254_lh072	239	251	320	330	224	228	241	245	234	262	170	226	247	251	240	252	184	204	168	168	123	123	246	252	177	179
Cm254_lh073	239	251	320	336	212	228	245	245	246	262	170	170	247	251	240	252	184	204	154	168	123	129	246	280	163	171
Cm254_lh074	239	243	330	362	220	224	233	241	234	262	178	226	251	251	234	252	188	198	154	168	129	129	246	280	171	177
Cm254_lh075	239	251	320	330	212	220	245	245	234	262	170	170	251	251	240	252	188	198	168	168	123	123	246	280	177	179
Cm254_lh076	239	243	330	362	220	224	241	245	246	250	170	226	251	251	234	252	184	198	168	168	129	129	236	252	163	171
Cm254_lh077	239	243	320	336	212	228	245	245	234	246	170	170	251	251	234	252	188	198	154	168	123	129	246	280	163	171
Cm254_lh078	239	251	336	362	212	228	233	245	234	246	170	178	251	251	234	252	188	198	154	168	123	129	246	280	163	171
Cm254_lh079	239	239	320	336	220	224	233	245	234	262	170	178	247	251	234	252	188	204	154	168	129	129	236	252	171	177
Cm254_lh080	239	251	320	352	220	220	229	241	238	246	162	226	251	255	250	252	182	184	154	168	123	129	246	278	163	175
Cm254_lh081	239	251	320	330	212	228	245	245	234	262	170	170	251	251	234	252	188	204	168	168	123	129	236	252	163	171
Cm254_lh082	239	243	336	362	212	224	233	245	234	262	170	178	251	251	240	252	184	198	154	168	129	129	236	252	171	177
Cm254_lh083	243	251	310	362	220	224	229	245	238	254	162	170	251	279	246	252	182	188	168	168	123	123	236	272	157	163
Cm254_lh084	239	251	352	362	220	224	229	245	230	234	162	170	251	279	250	252	182	188	162	168	123	129	246	278	163	175
Cm254_lh085	239	239	336	362	224	228	241	245	246	262	170	218	251	251	240	252	188	198	154	168	123	129	236	252	163	171
Cm254_lh086	239	243	320	336	220	224	233	241	246	262	178	226	247	251	234	252	184	198	154	168	129	129	236	252	163	171
Cm254_lh087	239	251	320	336	224	228	233	241	234	262	178	226	247	251	240	252	188	198	168	168	123	129	236	280	163	171
Cm254_lh088	239	239	330	362	212	228	233	245	246	246	170	178	251	251	240	252	188	198	168	168	129	129	246	280	163	171
Cm254_lh089	239	239	336	362	212	220	233	245	234	262	170	178	251	251	234	252	184	198	168	168	123	129	246	280	171	177
Cm254_lh090	239	239	336	362	212	220	245	245	234	262	170	170	251	255	240	252	188	204	168	168	129	129	246	280	177	179
Cm254_lh091	239	243	320	336	212	220	233	241	246	262	178	226	247	251	240	252	184	198	154	168	123	129	236	280	163	179
Cm254_lh092	239	239	336	362	224	228	245	245	246	262	170	170	247	251	234	252	184	198	168	168	129	129	246	280	163	171
Cm254_lh093	243	251	336	362	212	228	233	241	234	250	178	226	247	251	234	252	184	204	154	168	123	123	236	280	177	179
Cm254_lh094	239	239	320	336	212	228	233	241	234	262	178	226	247	251	234	252	188	198	168	168	129	129	236	252	163	171
Cm254_lh095	239	251	310	362	224	228	233	245	238	246	162	170	251	279	250	252	182	184	162	168	123	123	236	272	157	177
Cm254_lh096	239	251	320	330	212	228	233	241	246	262	178	226	247	251	234	252	184	198	168	168	129	129	236	280	163	179
Cm254_lh097	239	243	320	330	212	220	233	245	246	262	170	178	251	251	234	252	188	204	168	168	123	123	236	280	163	171
Cm254_lh098	239	239	330	362	224	228	233	241	246	246	178	226	251	251	234	252	184	198	168	168	123	129	236	252	163	171
Cm254_lh099	239	239	336	362	212	220	241	245	246	262	170	226	247	251	234	252	184	204	154	168	123	129	246	252	163	171
Cm254_lh100	239	243	330	362	212	228	241	245	246	246	170	222	247	251	240	252	188	198	154	168	123	123	236	252	177	179
Cm254_lh101	239	243	320	330	212	220	245	245	234	246	170	170	247	251	234	252	188	198	154	168	129	129	246	252	163	171
Cm256_lh001	251	283	330	364	200	232	229	249	218	226	162	170	251	267	244	250	164	196	168	170	129	129	246	248	157	161
Cm256_lh002	251	283	330	336	220	232	229	249	214	238	162	170	251	267	244	248	184	188	160	168	129	129	248	282	153	161
Cm256_lh003	251	251	336	364	220	244	241	249	214	238	162	170	251	251	250	250	164	184	160	168	129	129	236	282	153	153
Cm256_lh004	251	283	336	364	220	232	241	249	214	218	162	170	251	251	244	250	184	184	166	170	129	131	248	282	157	161
Cm256_lh005	251	283	336	364	200	244	229	249	214	238	162	170	251	251	244	250	184	188	166	170	129	129	236	246	153	161
Cm256_lh006	251	283	330	364	200	244	241	249	214	238	162	170	251	251	244	248	188	196	160	166	129	129	236	246	153	161
Cm256_lh007	251	283	330	364	200	232	229	249	218	226	162	170	251	267	248	250	188	196	160	168	129	129	236	282	153	157
Cm256_lh008	251	251	330	364	200	244	229	233	214	238	162	170	251	251	250	250	184	184	160	166	129	131	236	284	153	157
Cm256_lh009	251	251	330	336	220	244	241	249	214	238	162	170	251	251	244	250	184	188	166	170	129	129	236	246	153	161
Cm256_lh010	251	251	336	364	200	232	229	233	218	226	162	170	251	267	244	250	188	196	166	170	129	131	248	282	153	161
Cm256_lh011	251	251	336	364	200	244	229	233	218	226	162	170	251	267	244	250	196	196	166	170	129	131	246	248	157	161
Cm256_lh012	251	283	336	364	220	232	241	249	218	226	162	170	251	267	244	248	164	196	166	170	129	131	246	248	153	161
Cm256_lh013	251	283	330	336	200	244	241	249	214	218	162	170	251	251	244	248	184	188	168	170	129	129	248	282	153	157
Cm256_lh014	251	283	336	364	200	244	229	233	226	238	162	170	251	251	244	250	164	196	166	170	129	131	246	248	153	161
Cm256_lh015	251	251	330	336	200	244	241	249	214	238	162	170	251	251	244	250	184	184	160	166	129	129	248	282	153	157
Cm256_lh016	251	251	330	336	220	244	229	233	214	218	162	170	251	267	248	250	184	188	168	170	129	129	248	282	157	161
Cm256_lh017	251	283	336	336	220	232	229	233	218	226	162	170	251	267	244	248	164	196	168	170	129	131	236	246	153	157
Cm256_lh018	251	251	336	364	220	232	233	241	214	238	162	170	251	267	248	250	188	196	160	168	129	131	246	248	157	161
Cm256_lh019	251	283	330	336	200	244	229	249	214	238	162	170	251	251	250	250	164	196	160	168	129	131	236	246	153	153
Cm256_lh020	251	251	330	364	200	232	241	249	226	238	162	170	251	267	250	250	164	184	160	168	129	129	248	282	153	161
Cm256_lh021	251	251	330	364	220	244	229	233	226	238	162	170	251	251	0	0	184	188	160	168	129	129	236	282	157	161
Cm256_lh022	251	283	330	364	220	244	229	233	214	218	162	170	251	267	250	250	184	188	166	170	129	129	236	246	157	161
Cm256_lh023	251	283	336	336	200	244	233	241	214	218	162	170	251	267	250	250	188	196	168	170	129	129	236	282	153	161
Cm256_lh024	251	251	330	336	200	244	229	249	218	226	162	170	251	251	250	250	184	184	160	168	129	131	246	248	157	161
Cm256_lh025	251	283	336	336	200	232	229	249	214	238	162	170	251	251	244	250	188	196	160	166	129	131	246	248	153	157
Cm256_lh026	251	251	330	364	200	244	229	233	226	238	162	170	251	251	250	250	184	188	160	166	129	129	236	246	153	157
Cm256_lh027	251	251	336	336	200	244	229	249	218	226	162	170	251	251	244	250	164	184	160	166	129	131	236	282	157	161
Cm256_lh028	251	283	330	336	220	232	241	249	214	238	162	170	251	251	244	250	188	196	166	170	129	129	236	282	157	161
Cm256_lh029	251	251	336	336	200	244	233	241	214	218	162	170	251	267	244	248	164	196	160	166	129	131	246	248	153	161
Cm256_lh030	251	283	336	364	220	244	229	249	214	238	162	170	251	267	250	250	184	184	160	166	129	129	236	282	157	161
Cm256_lh031	251	251	330	336	220	232	233	241	214	218	162	170	251	267	250	250	196	196	166	170	129	131	248	310	157	161
Cm256_lh032	251	251	330	336	200	232	229	233	226	238	162	170	251	251	244	250	184	184	160	166	129	129	236	282	157	161
Cm256_lh033	251	251	330	336	200	232	241	249	214	218	162	170	251	267	248	250	196	196	166	170	129	131	246	248	153	157
Cm256_lh034	251	251	330	336	220	232	241	249	226	238	162	170	251	267	248	250	188	196	160	166	129	129	236	246	153	153
Cm256_lh035	251	283	336	336	200	244	241	249	226	238	162	170	251	267	250	250	164	196	160	166	129	131	236	282	157	161
Cm256_lh036	251	283	330	364	200	244	229	233	214	218	162	170	251	251	244	248	184	188	160	166	129	129	246	248	153	157
Cm256_lh037	251	283	336	336	200	232	241	249	214	238	162	170	251	267	248	250	188	196	160	168	129	129	246	248	153	153
Cm256_lh038	251	251	336	336	220	244	229	233	214	238	162	170	251	251	250	250	184	188	160	166	129	129	236	284	153	161
Cm256_lh039	251	251	336	364	200	232	233	241	214	218	162	170	251	267	244	248	164	196	160	166	129	129	246	248	153	157
Cm256_lh040	251	251	330	336	200	232	229	233	218	226	162	170	251	267	250	250	188	196	160	168	129	129	236	282	153	157
Cm256_lh041	251	283	336	364	200	244	229	249	226	238	162	170	251	267	250	250	184	188	166	170	129	129	236	246	153	157
Cm256_lh042	251	283	336	336	220	232	241	249	226	238	162	170	251	267	244	248	188	196	160	168	129	129	236	282	153	153
Cm256_lh043	251	251	336	364	220	244	233	241	226	238	162	170	251	251	248	250	188	196	160	166	129	129	248	282	157	161
Cm256_lh044	251	283	336	336	200	232	229	249	218	226	162	170	251	251	244	250	184	188	160	168	129	129	236	282	153	157
Cm256_lh045	251	251	330	364	220	232	229	249	226	238	162	170	251	251	250	250	184	188	160	166	129	129	248	282	157	161
Cm256_lh046	251	283	330	364	220	244	233	241	226	238	162	170	251	251	250	250	184	188	166	170	129	129	236	246	153	161
Cm256_lh047	251	251	330	336	200	232	233	241	214	218	162	170	251	267	250	250	184	188	168	170	129	129	248	282	153	157
Cm256_lh048	251	251	336	336	220	232	229	233	214	218	162	170	251	267	250	250	188	196	160	166	129	129	236	282	153	157
Cm256_lh049	251	251	330	336	220	244	229	249	218	226	162	170	251	267	250	250	164	196	166	170	129	129	236	246	153	153
Cm256_lh050	251	251	336	336	220	232	229	233	226	238	162	170	251	251	244	250	164	196	168	170	129	129	236	282	153	161
Cm256_lh051	251	251	330	364	220	244	233	241	214	238	162	170	251	251	244	248	184	188	160	168	129	131	248	282	153	153
Cm256_lh052	251	251	336	364	200	232	229	249	214	218	162	170	251	251	248	250	188	196	166	170	129	129	236	246	153	157
Cm256_lh053	251	251	336	364	200	232	229	233	214	218	162	170	251	267	248	250	184	188	168	170	129	129	248	282	153	161
Cm256_lh054	251	283	330	364	200	232	229	249	214	218	162	170	251	267	244	250	164	196	160	166	129	131	248	284	153	161
Cm256_lh055	251	283	336	364	220	232	241	249	226	238	162	170	251	251	244	250	164	196	166	170	129	131	236	246	153	161
Cm256_lh056	251	251	336	364	220	232	229	249	226	238	162	170	251	267	248	250	184	188	160	168	129	129	236	282	153	153
Cm256_lh057	251	283	330	336	200	244	233	241	214	238	162	170	251	267	248	250	164	196	160	166	129	131	236	246	153	157
Cm256_lh058	251	251	330	364	220	244	241	249	214	238	162	170	251	251	248	250	188	196	168	170	129	129	246	248	153	161
Cm256_lh059	251	283	336	336	220	232	229	233	218	226	162	170	251	267	248	250	164	196	166	170	129	129	246	248	153	157
Cm256_lh060	251	283	330	336	220	232	229	249	218	226	162	170	251	251	250	250	164	196	160	166	129	131	248	282	153	157
Cm256_lh061	251	283	330	364	220	244	229	249	214	238	162	170	251	267	244	248	164	196	160	166	129	131	248	282	153	161
Cm256_lh062	251	251	336	336	200	232	229	249	226	238	162	170	251	267	250	250	188	196	160	166	129	129	236	246	153	157
Cm256_lh063	251	251	330	364	220	232	229	249	214	238	162	170	251	251	250	250	164	196	160	168	129	129	246	248	153	153
Cm256_lh064	251	251	336	364	200	244	229	249	214	218	162	170	251	251	244	248	164	196	160	168	129	131	246	248	153	157
Cm256_lh065	251	251	330	364	220	244	233	241	226	238	162	170	251	251	250	250	188	196	168	170	129	131	246	248	153	161
Cm256_lh066	251	283	330	364	220	232	229	233	214	238	162	170	251	267	248	250	188	196	168	170	129	131	248	282	153	157
Cm256_lh067	251	283	330	364	220	244	229	233	214	218	162	170	251	251	244	250	164	196	166	170	129	131	248	282	153	161
Cm256_lh068	251	251	330	336	220	232	229	233	214	238	162	170	251	251	250	250	164	196	160	168	129	131	248	282	153	153
Cm256_lh069	251	251	330	364	220	244	229	249	214	238	162	170	251	267	248	250	188	196	166	170	129	131	236	282	157	161
Cm256_lh070	251	283	330	336	220	232	233	241	226	238	162	170	251	251	244	250	196	196	168	170	129	131	236	246	153	157
Cm256_lh071	251	283	330	336	220	244	229	233	214	238	162	170	251	251	244	248	184	188	160	166	129	129	246	248	153	157
Cm256_lh072	251	251	330	336	220	244	233	241	218	226	162	170	251	251	250	250	164	196	160	166	129	131	248	282	153	157
Cm256_lh073	251	251	336	364	200	244	241	249	218	226	162	170	251	251	244	250	184	188	168	170	129	129	236	246	157	161
Cm256_lh074	251	251	330	364	220	244	233	241	214	218	162	170	251	251	250	250	184	184	166	170	129	131	246	248	153	157
Cm256_lh075	251	251	336	364	220	232	229	249	214	238	162	170	251	267	250	250	188	196	160	168	129	131	236	246	157	161
Cm256_lh076	251	251	330	364	200	244	241	249	226	238	162	170	251	251	248	250	188	196	160	168	129	129	248	282	153	157
Cm256_lh077	251	283	330	364	200	232	241	249	218	226	162	170	251	251	244	250	184	184	160	166	129	131	236	282	153	161
Cm256_lh078	251	283	330	336	220	232	229	249	226	238	162	170	251	251	250	250	164	196	166	170	129	131	246	248	157	161
Cm256_lh079	251	283	330	364	200	244	241	249	214	218	162	170	251	267	248	250	196	196	166	170	129	129	236	246	153	153
Cm256_lh080	251	251	336	336	220	232	229	233	226	238	162	170	251	251	244	250	164	196	168	170	129	131	236	282	153	157
Cm256_lh081	251	283	330	364	200	232	229	233	218	226	150	162	251	267	250	250	188	196	160	166	129	129	236	282	153	161
Cm256_lh082	251	283	330	364	200	244	233	241	218	226	162	170	251	251	244	250	188	196	160	166	129	129	236	246	153	161
Cm256_lh083	251	283	336	364	200	232	233	241	226	238	162	170	251	251	244	248	184	184	160	168	129	131	246	248	153	153
Cm256_lh084	251	283	330	364	200	232	233	241	214	238	162	170	251	267	244	248	164	184	160	168	129	131	248	284	157	161
Cm256_lh085	251	251	336	364	200	244	241	249	226	238	162	170	251	267	244	248	188	196	160	166	129	129	236	246	157	161
Cm256_lh086	251	283	336	336	220	232	233	241	214	238	162	170	251	267	244	250	184	188	168	170	129	129	236	284	153	153
Cm256_lh087	251	283	330	364	200	244	229	233	214	238	162	170	251	251	248	250	188	196	160	166	129	129	236	246	153	157
Cm256_lh088	251	251	336	336	200	232	241	249	214	218	162	170	251	267	250	250	188	196	160	166	129	129	236	246	157	161
Cm256_lh089	251	251	336	336	200	244	229	249	214	218	150	162	251	251	244	250	188	196	166	170	129	129	248	282	153	157
Cm256_lh090	251	251	336	336	220	244	233	241	214	218	162	170	251	267	248	250	184	184	160	168	129	129	236	282	153	161
Cm256_lh091	251	283	336	364	220	232	229	249	226	238	162	170	251	251	250	250	164	196	168	170	129	131	248	282	157	161
Cm256_lh092	251	251	336	336	220	232	229	249	214	238	162	170	251	251	248	250	188	196	160	168	129	129	246	248	153	161
Cm256_lh093	251	251	336	336	220	232	233	241	226	238	162	170	251	267	250	250	184	188	166	170	129	131	248	282	153	161
Cm256_lh094	251	283	330	336	220	232	229	249	214	238	162	170	251	267	248	250	188	196	160	168	129	131	248	282	153	161
Cm256_lh095	251	251	336	364	200	232	233	241	226	238	162	170	251	251	244	248	184	184	168	170	129	131	236	282	153	161
Cm256_lh096	251	251	330	336	220	244	233	241	214	238	162	170	251	267	248	250	164	184	160	166	129	131	236	246	157	161
Cm256_lh097	251	283	330	364	220	232	229	249	226	238	162	170	251	251	244	250	184	188	160	166	129	131	236	282	157	161
Cm256_lh098	251	283	330	364	200	244	229	233	214	238	162	170	251	251	250	250	188	196	160	168	129	131	236	246	153	157
Cm256_lh099	251	283	330	364	200	232	229	249	218	226	162	170	251	267	244	250	184	188	166	170	129	131	248	282	153	153
Cm256_lh100	251	283	336	364	220	232	241	249	226	238	162	170	251	251	248	250	188	196	160	168	129	129	236	246	153	161
Cm256_lh101	251	283	336	336	200	244	241	249	226	238	162	170	251	251	250	250	188	196	160	166	129	129	236	246	153	153
Cm256_lh102	251	283	330	336	200	244	233	241	226	238	162	170	251	267	244	248	188	196	160	166	129	131	246	248	153	161
Cm256_lh103	251	251	336	336	220	244	229	233	226	238	162	170	251	251	248	250	184	184	160	168	129	131	236	246	157	161
Cm256_lh104	251	251	336	336	200	232	229	249	214	238	162	170	251	251	244	250	188	196	160	166	129	129	246	248	153	153
Cm256_lh105	251	251	336	336	220	244	241	249	218	226	162	170	251	251	248	250	188	196	166	170	129	131	248	282	157	161
Cm256_lh106	251	283	336	336	220	232	229	249	214	238	162	170	251	267	244	250	164	184	168	170	129	129	248	282	157	161
Cm256_lh107	251	251	336	364	220	244	233	241	218	226	162	170	251	251	244	248	184	188	166	170	129	129	236	246	153	153
Cm256_lh108	251	283	330	334	200	244	241	249	218	226	162	170	251	251	244	248	184	188	160	166	129	129	248	310	153	153
Cm256_lh109	251	251	330	364	220	244	241	249	214	238	162	170	251	267	244	250	196	196	160	166	129	131	236	246	153	153
Cm261_e185	251	259	318	348	212	236	245	253	222	230	154	194	267	267	234	248	180	182	162	168	129	135	248	286	153	175
Cm261_e186	259	271	348	394	212	232	245	253	222	254	154	194	263	267	232	248	190	194	160	168	135	135	240	248	153	175
Cm261_e187	247	271	334	394	232	236	241	245	222	254	162	170	263	263	232	248	182	190	160	168	135	135	240	248	153	153
Cm261_e189	247	271	318	348	212	236	245	253	222	254	154	194	263	263	234	248	180	182	160	168	135	135	240	248	173	175
Cm261_e190	247	271	318	334	212	232	241	245	230	262	162	170	263	267	234	248	182	190	162	168	129	135	240	248	153	153
Cm261_e191	251	259	318	334	212	212	241	245	222	230	162	170	263	267	232	234	182	190	160	168	129	135	240	248	153	173
Cm261_e192	259	271	348	394	232	236	245	253	230	262	154	170	263	267	232	234	190	194	162	168	135	135	240	248	153	173
Cm261_e193	251	259	318	348	232	236	241	245	230	262	162	194	263	263	232	248	180	182	162	168	135	135	236	286	153	173
Cm261_e194	247	251	348	394	212	232	245	253	230	262	154	170	263	263	234	248	180	182	162	168	129	129	240	248	173	175
Cm261_e195	247	271	318	348	232	236	245	253	254	262	154	170	263	267	232	248	180	182	162	168	129	129	248	286	153	153
Cm261_e196	259	271	318	348	232	236	245	253	254	262	154	170	263	267	232	234	182	190	162	168	135	135	236	286	153	153
Cm261_e197	259	271	348	394	232	236	241	245	222	254	162	170	263	267	232	248	180	182	160	168	135	135	240	248	153	153
Cm261_e198	247	251	334	394	212	212	241	245	230	262	162	170	267	267	248	248	180	182	160	168	135	135	284	286	153	175
Cm261_e199	0	0	348	394	212	236	245	253	222	230	154	170	267	267	232	248	190	194	162	168	129	135	240	248	173	175
Cm261_e200	251	259	334	394	212	212	245	253	222	230	154	194	263	267	232	234	180	182	160	168	129	135	248	286	153	175
Cm261_e202	247	271	318	334	212	232	245	253	222	254	154	194	263	267	234	248	190	194	162	168	129	129	248	286	153	175
Cm261_e203	251	259	334	394	212	232	245	253	230	262	154	170	263	263	234	248	182	190	160	168	129	135	236	240	153	153
Cm264_lh001	239	251	334	336	212	220	237	237	230	246	146	182	247	247	248	250	182	186	166	168	133	135	240	276	153	155
Cm264_lh002	251	251	336	336	236	244	221	237	222	230	146	182	247	247	248	250	182	196	166	168	133	135	240	278	153	155
Cm264_lh003	247	251	336	368	212	236	229	237	222	230	158	182	247	257	252	252	184	186	166	168	133	135	240	278	153	155
Cm264_lh004	251	251	336	336	212	220	221	237	230	246	146	182	247	247	252	252	182	186	166	168	133	135	244	278	155	177
Cm264_lh005	247	251	334	368	236	244	221	237	242	246	146	182	247	257	248	250	182	196	166	168	133	135	244	278	175	177
Cm264_lh006	247	251	336	368	220	244	221	237	222	230	146	182	247	247	248	250	184	186	166	168	133	135	244	276	175	177
Cm264_lh007	239	251	336	336	212	220	229	237	230	246	158	182	247	257	250	252	182	196	168	168	133	135	240	278	153	175
Cm264_lh008	239	247	334	368	212	236	229	237	222	230	158	182	247	247	252	252	184	196	168	168	133	135	240	278	175	177
Cm264_lh009	251	251	334	336	212	236	237	237	242	246	146	182	247	247	252	252	182	186	166	166	133	135	240	272	175	177
Cm264_lh010	239	247	334	368	220	244	229	237	230	246	158	182	247	257	250	252	182	196	166	166	133	135	244	276	153	155
Cm264_lh011	247	251	336	368	212	236	221	237	242	246	146	182	247	257	250	252	184	196	168	168	133	135	244	278	153	175
Cm264_lh012	239	251	336	336	212	220	237	237	230	246	146	182	247	257	252	252	182	186	166	168	133	135	244	276	153	155
Cm264_lh013	239	251	336	368	220	244	221	229	222	230	158	182	247	247	248	252	182	196	166	168	133	135	244	276	155	177
Cm264_lh014	239	251	334	368	212	220	237	237	222	242	146	182	247	257	248	250	182	196	168	168	133	135	240	278	175	177
Cm264_lh015	239	251	334	336	220	244	221	237	242	246	146	182	247	247	252	252	184	196	166	168	133	135	244	280	155	177
Cm264_lh016	251	251	336	336	212	220	237	237	242	246	146	182	247	257	250	252	182	196	166	166	133	135	244	278	175	177
Cm264_lh017	247	251	336	368	220	244	237	237	242	246	146	182	247	257	248	252	184	186	166	168	133	135	240	278	155	177
Cm264_lh018	247	251	336	368	220	244	221	229	242	246	158	182	247	257	248	252	184	196	166	166	133	135	240	276	153	155
Cm264_lh019	251	251	334	336	236	244	237	237	230	246	146	182	247	257	230	248	184	196	166	166	133	135	240	276	153	175
Cm264_lh020	239	247	334	368	220	244	237	237	222	230	146	182	247	257	230	248	184	186	168	168	133	135	240	276	155	177
Cm264_lh021	239	251	336	336	236	244	221	229	230	246	158	182	247	247	230	252	182	186	166	166	133	135	240	278	175	177
Cm264_lh022	239	247	334	368	212	236	221	237	222	242	146	182	247	247	250	252	182	196	166	168	133	135	240	276	153	155
Cm264_lh023	251	251	334	336	220	244	221	229	230	246	158	182	247	257	248	250	184	186	168	168	133	135	240	276	175	177
Cm264_lh024	251	251	334	368	220	244	237	237	222	230	146	182	247	257	250	252	182	186	168	168	133	135	240	278	175	177
Cm264_lh025	239	247	334	368	212	220	221	229	222	230	158	182	247	247	250	252	182	186	166	166	133	135	244	276	175	177
Cm264_lh026	247	251	334	368	212	220	221	229	242	246	158	182	247	247	250	252	182	186	166	168	133	135	240	278	155	177
Cm264_lh027	251	251	334	368	220	244	221	229	222	242	158	182	247	247	250	252	182	186	166	168	133	135	240	276	153	175
Cm264_lh028	251	251	336	336	212	220	221	229	222	242	158	182	247	257	252	252	182	196	166	168	133	135	240	276	155	177
Cm264_lh029	239	251	334	368	220	244	237	237	222	230	146	182	247	257	252	252	182	186	166	168	133	135	244	278	153	175
Cm264_lh030	239	247	336	336	220	244	229	237	230	246	158	182	247	247	250	252	182	196	166	166	133	135	240	278	153	175
Cm264_lh031	247	251	334	336	236	244	229	237	222	230	158	182	247	257	248	250	182	196	166	168	133	135	240	278	175	177
Cm264_lh032	239	251	336	368	220	244	221	237	242	246	146	182	247	257	252	252	182	186	166	168	133	135	244	276	153	175
Cm264_lh033	239	251	334	336	212	220	229	237	242	246	158	182	247	247	248	252	184	186	166	168	133	135	244	276	175	177
Cm264_lh034	239	247	334	336	212	236	221	237	222	230	146	182	247	247	248	252	184	196	166	168	133	135	240	278	153	175
Cm264_lh035	239	247	334	368	220	244	221	237	230	246	146	182	247	257	250	252	182	186	166	168	133	135	244	278	155	177
Cm264_lh036	239	251	334	336	212	220	237	237	230	246	146	182	247	247	252	252	184	186	166	168	133	135	240	278	155	177
Cm264_lh037	239	247	336	368	212	236	221	229	242	246	158	182	247	257	248	250	182	196	166	168	133	135	244	278	155	177
Cm264_lh038	247	251	334	336	236	244	229	237	222	230	158	182	247	247	248	250	182	186	168	168	133	135	240	278	153	155
Cm264_lh039	247	251	336	336	220	244	221	229	242	246	158	182	247	257	252	252	182	196	166	168	133	135	244	276	155	177
Cm264_lh040	239	247	336	336	212	236	221	229	230	246	158	182	247	247	248	252	184	196	166	168	133	135	244	278	153	155
Cm264_lh041	247	251	336	368	220	244	221	229	222	230	158	182	247	247	250	252	184	196	168	168	133	135	240	276	155	177
Cm264_lh042	239	247	334	368	212	236	221	237	230	246	146	182	247	257	248	252	182	186	168	168	133	135	244	278	153	175
Cm264_lh043	251	251	336	368	236	244	237	237	242	246	146	182	247	247	252	252	182	186	166	168	133	135	244	276	155	177
Cm264_lh044	239	251	336	368	236	244	237	237	230	246	146	182	247	247	250	252	182	196	166	166	133	135	240	278	155	177
Cm264_lh045	239	251	336	336	212	220	221	229	242	246	158	182	247	257	252	252	182	186	166	168	133	135	244	276	155	177
Cm264_lh046	239	247	334	368	212	220	237	237	230	246	146	182	247	247	248	252	184	186	166	166	133	135	240	278	175	177
Cm264_lh047	239	251	336	336	236	244	221	229	230	246	158	182	247	257	250	252	182	196	166	168	133	135	244	278	153	175
Cm264_lh048	247	251	336	368	220	244	237	237	242	246	146	182	247	257	248	250	184	196	166	168	133	135	240	278	155	177
Cm264_lh049	239	251	334	368	212	220	237	237	222	230	146	182	247	257	250	252	184	186	168	168	133	135	240	276	153	155
Cm264_lh050	251	251	334	336	236	244	221	229	242	246	158	182	247	257	250	252	182	186	166	168	133	135	244	276	175	177
Cm264_lh051	247	251	334	368	236	244	229	237	222	230	158	182	247	257	250	252	184	196	166	168	133	135	240	276	155	177
Cm264_lh052	247	251	334	368	220	244	237	237	230	246	146	182	247	247	250	252	182	196	166	168	133	135	244	276	153	155
Cm264_lh053	251	251	334	368	220	244	237	237	222	242	146	182	247	247	250	252	182	196	166	166	133	135	244	278	153	175
Cm264_lh054	251	251	334	336	212	220	229	237	230	246	158	182	247	247	252	252	182	186	166	168	133	135	244	278	155	177
Cm264_lh055	239	247	334	368	212	220	237	237	242	246	146	182	247	247	250	252	184	186	168	168	133	135	240	278	153	175
Cm264_lh056	251	251	336	336	236	244	229	237	222	230	158	182	247	257	248	250	184	196	166	166	133	135	240	278	153	155
Cm264_lh057	251	251	334	368	212	236	237	237	222	242	146	182	247	247	248	252	184	186	166	168	133	135	244	276	153	175
Cm264_lh058	247	251	334	336	212	220	237	237	242	246	146	182	247	257	250	252	184	196	168	168	133	135	244	276	175	177
Cm264_lh059	239	247	334	368	220	244	229	237	222	230	158	182	247	247	248	252	182	186	168	168	133	135	240	276	153	155
Cm264_lh060	251	251	336	336	212	220	221	237	230	246	146	182	247	247	252	252	184	186	166	168	133	135	240	278	175	177
Cm264_lh061	239	251	336	368	212	236	221	229	242	246	158	182	247	257	250	252	184	196	166	168	133	135	240	278	155	177
Cm264_lh062	247	251	336	368	212	220	237	237	222	242	146	182	247	257	250	252	184	186	166	166	133	135	244	278	175	177
Cm264_lh063	239	251	334	368	236	244	237	237	222	230	146	182	247	247	248	252	184	186	166	166	133	135	240	276	153	175
Cm264_lh064	239	247	334	368	212	236	237	237	230	246	146	182	247	247	248	250	184	196	166	168	133	135	240	278	153	155
Cm264_lh065	251	251	334	336	220	244	237	237	230	246	146	182	247	247	252	252	182	196	166	168	133	135	244	278	175	177
Cm264_lh066	239	251	336	368	212	220	237	237	222	230	146	182	247	257	248	252	182	196	166	168	133	135	240	276	153	155
Cm264_lh067	251	251	336	336	212	220	229	237	230	246	158	182	247	247	250	252	182	196	166	168	133	135	244	278	153	155
Cm264_lh068	247	251	334	368	212	220	237	237	230	246	146	182	247	257	248	252	184	186	166	168	133	135	240	276	153	175
Cm264_lh069	239	247	334	368	212	220	229	237	242	246	158	182	247	247	250	252	184	186	166	166	133	135	244	278	153	155
Cm264_lh070	239	247	336	368	220	244	221	229	242	246	158	182	247	247	248	252	182	196	166	168	133	135	240	276	153	155
Cm264_lh071	247	251	334	368	220	244	221	237	242	246	146	182	247	257	252	252	184	186	166	166	133	135	244	278	175	177
Cm264_lh072	247	251	334	336	212	236	221	237	242	246	146	182	247	247	248	252	184	196	166	168	133	135	240	278	153	155
Cm264_lh073	251	251	336	336	212	236	237	237	222	230	146	182	247	247	252	252	182	196	168	168	133	135	240	278	175	177
Cm264_lh074	251	251	334	336	212	236	221	237	230	246	146	182	247	257	248	252	182	196	166	168	133	135	240	276	155	177
Cm264_lh075	247	251	334	336	236	244	229	237	222	242	158	182	247	257	248	252	184	196	166	168	133	135	244	276	153	155
Cm264_lh076	239	247	336	368	212	220	229	237	222	230	158	182	247	257	252	252	184	186	168	168	133	135	240	278	155	177
Cm264_lh077	247	251	334	368	236	244	237	237	222	230	146	182	247	257	252	252	184	186	166	168	133	135	240	278	155	177
Cm264_lh078	239	251	336	336	220	244	221	237	222	242	146	182	247	247	250	252	184	196	168	168	133	135	240	278	153	155
Cm264_lh079	239	247	334	336	212	236	221	237	242	246	146	182	247	247	248	250	184	196	168	168	133	135	240	278	153	155
Cm264_lh080	251	251	336	368	236	244	237	237	222	242	146	182	247	257	250	252	184	186	166	168	133	135	244	278	175	177
Cm264_lh081	247	251	336	336	212	220	237	237	242	246	146	182	247	247	248	250	184	186	168	168	133	135	240	276	155	177
Cm264_lh082	247	251	334	336	0	0	237	237	222	242	146	182	247	247	248	252	182	196	166	168	133	135	244	276	153	175
Cm264_lh083	239	247	336	368	212	236	229	237	242	246	158	182	247	257	248	250	182	186	166	166	133	135	244	276	153	175
Cm264_lh084	239	251	334	368	212	220	229	237	222	242	158	182	247	247	248	250	182	186	166	168	133	135	244	276	175	177
Cm264_lh085	247	251	336	368	236	244	229	237	222	242	158	182	247	247	252	252	182	196	166	168	133	135	240	276	153	175
Cm264_lh086	239	251	334	368	212	236	221	237	222	242	146	182	247	257	248	250	182	186	166	168	133	135	240	278	153	155
Cm264_lh087	251	251	336	336	236	244	237	237	222	242	146	182	247	247	248	250	182	186	168	168	133	135	244	278	155	177
Cm264_lh088	239	247	0	0	212	220	237	237	230	246	146	182	247	247	248	250	184	186	168	168	133	135	240	276	155	177
Cm264_lh089	251	251	336	336	212	220	221	229	222	230	158	182	247	247	252	252	184	196	166	168	133	135	240	276	175	177
Cm264_lh090	239	251	334	336	236	244	237	237	242	246	146	182	247	257	248	252	184	186	168	168	133	135	244	276	153	175
Cm264_lh091	247	251	334	368	212	236	221	237	222	230	146	182	247	247	252	252	184	186	168	168	133	135	240	278	175	177
Cm264_lh092	251	251	334	336	236	244	237	237	222	242	146	182	247	247	252	252	182	196	168	168	133	135	244	276	153	175
Cm264_lh093	239	251	334	336	236	244	237	237	222	230	146	182	247	257	250	252	184	186	166	168	133	135	244	276	155	177
Cm264_lh094	251	251	334	368	212	220	229	237	222	242	158	182	247	257	250	252	182	196	166	166	133	135	244	276	155	177

[truncated: 6 more sheets: Table S10, Table S11, Table S12, Table S13, Table S14, Table S15]
